# Supplementary material for: Mutualism Breakdown by Amplification of Wolbachia Genes
Source: PLoS Biol. 2015 Feb 10;13(2):e1002065. doi: 10.1371/journal.pbio.1002065 (PMC4323108; doi:10.1371/journal.pbio.1002065)
Supplement: S1 Data — (XLSX) [file pbio.1002065.s001.xlsx]

## Sheet: Sheet1
Fly genetic background	Wolbachia	Vial	WD0513 relative copy number
iso	wMelCS_b	1	1.01162
iso	wMelCS_b	1	0.862542
iso	wMelCS_b	1	1
w1118	wMelPop	1	1.90528
w1118	wMelPop	1	1.81924
w1118	wMelPop	1	2.04675
w1118	wMelPop	1	2.59668
w1118	wMelPop	1	2.79594
w1118	wMelPop	1	2.22942
w1118	wMelPop	2	6.17597
w1118	wMelPop	2	2.09943
w1118	wMelPop	2	1.89211
w1118	wMelPop	2	1.94531
w1118	wMelPop	2	2.8219
w1118	wMelPop	2	2.87454
w1118	wMelPop	2	5.38893
w1118	wMelPop	2	10.4953
w1118	wMelPop	2	1.95432
w1118	wMelPop	2	1.93634
w1118	wMelPop	2	1.97246
iso	wMelPop	1	5.06303
iso	wMelPop	1	6.51305
iso	wMelPop	1	5.81589
iso	wMelPop	1	6.98051
iso	wMelPop	1	8.32048
iso	wMelPop	1	7.09433
iso	wMelPop	1	6.45313
iso	wMelPop	1	6.96441
iso	wMelPop	1	6.58873
iso	wMelPop	1	4.8121
iso	wMelPop	1	5.06303
iso	wMelPop	2	5.72258
iso	wMelPop	2	6.57352
iso	wMelPop	2	7.19336
iso	wMelPop	2	4.9818
iso	wMelPop	2	5.9656
iso	wMelPop	2	6.99666
iso	wMelPop	2	6.96441
iso	wMelPop	2	6.1475
iso	wMelPop	2	6.58873
iso	wMelPop	3	7.3615
iso	wMelPop	3	7.9264
iso	wMelPop	3	3.83706
iso	wMelPop	3	9.75855
iso	wMelPop	3	7.26015
iso	wMelPop	3	5.27803
iso	wMelPop	3	7.14368
iso	wMelPop	3	10.1495
iso	wMelPop	3	9.29636
iso	wMelPop	4	3.91768
iso	wMelPop	4	3.22657
iso	wMelPop	4	9.78112
iso	wMelPop	4	4.60542
iso	wMelPop	4	5.29024
iso	wMelPop	4	3.39482
iso	wMelPop	4	3.34035
iso	wMelPop	4	3.08086
iso	wMelPop	4	5.16941
iso	wMelPop	5	3.67226
iso	wMelPop	5	3.22657
iso	wMelPop	5	3.98156
iso	wMelPop	5	5.26585
iso	wMelPop	5	3.54717
iso	wMelPop	5	4.801
