# Supplementary material for: Mutualism Breakdown by Amplification of Wolbachia Genes
Source: PLoS Biol. 2015 Feb 10;13(2):e1002065. doi: 10.1371/journal.pbio.1002065 (PMC4323108; doi:10.1371/journal.pbio.1002065)
Supplement: S2 Data — (XLS) [file pbio.1002065.s002.xls]

## Sheet: 507 to 513 gen 4
Relative 507 abundance	Relative 513 abundance
9.03172	9.57983
12.5099	11.5779
7.46426	8.25347
7.46426	7.97232
8.84585	9.08384
7.86257	7.78124
9.81508	11.3924
7.31065	7.21
8.69388	8.84585
7.97232	8.54452
5.01066	5.33319
5.75573	7.6211
6.38639	6.25496
4.92458	5.44526
5.11594	5.2173
5.42642	5.67649
4.65893	5.01066
6.98858	7.42969
4.46915	5.57897
4.64282	5.40764
4.27226	4.99332
7.80825	8.33973
6.23332	5.9794
6.27667	6.43081
5.67649	7.01285
9.18959	10.6664
4.65893	5.75573
9.09454	9.73582
7.97232	8.38786
9.18959	10.9155
9.71356	11.2746
11.0043	12.7286
8.75435	10.5927
10.0213	11.0043
10.9663	11.2356
9.31787	9.61309
