# Supplementary material for: Mutualism Breakdown by Amplification of Wolbachia Genes
Source: PLoS Biol. 2015 Feb 10;13(2):e1002065. doi: 10.1371/journal.pbio.1002065 (PMC4323108; doi:10.1371/journal.pbio.1002065)
Supplement: S3 Data — (XLSX) [file pbio.1002065.s003.xlsx]

## Sheet: Sheet1
Selection	Generation	Replicate	Relative WD0513
w1118 HIGH COPY	0	1	1.76133
w1118 HIGH COPY	0	1	1.96791
w1118 HIGH COPY	0	1	1.9816
w1118 HIGH COPY	0	1	1.99078
w1118 HIGH COPY	0	1	2.02792
w1118 HIGH COPY	0	1	2.05623
w1118 HIGH COPY	0	1	2.06575
w1118 HIGH COPY	0	1	2.14851
w1118 HIGH COPY	0	1	2.26839
w1118 HIGH COPY	0	1	2.68205
w1118 HIGH COPY	0	1	2.93494
w1118 HIGH COPY	0	1	3.40267
w1118 HIGH COPY	0	1	3.53898
w1118 HIGH COPY	0	1	5.22948
w1118 HIGH COPY	1	1	2.26315
w1118 HIGH COPY	1	1	5.40764
w1118 HIGH COPY	1	1	5.89027
w1118 HIGH COPY	1	1	5.91755
w1118 HIGH COPY	1	1	5.98631
w1118 HIGH COPY	1	1	6.00016
w1118 HIGH COPY	1	1	6.01403
w1118 HIGH COPY	1	1	6.46059
w1118 HIGH COPY	1	1	7.00475
w1118 HIGH COPY	1	1	7.57721
w1118 HIGH COPY	1	1	8.25347
w1118 HIGH COPY	1	1	10.6172
w1118 HIGH COPY	2	1	5.00487
w1118 HIGH COPY	2	1	5.21741
w1118 HIGH COPY	2	1	5.35171
w1118 HIGH COPY	2	1	5.48947
w1118 HIGH COPY	2	1	6.07689
w1118 HIGH COPY	2	1	6.33495
w1118 HIGH COPY	2	1	6.63456
w1118 HIGH COPY	2	1	6.72717
w1118 HIGH COPY	2	1	7.51618
w1118 HIGH COPY	2	2	6.13331
w1118 HIGH COPY	2	2	6.13331
w1118 HIGH COPY	2	2	7.06162
w1118 HIGH COPY	2	2	7.1602
w1118 HIGH COPY	2	2	7.32756
w1118 HIGH COPY	2	2	7.37853
w1118 HIGH COPY	2	2	7.85349
w1118 HIGH COPY	2	2	8.14925
w1118 HIGH COPY	2	2	8.20593
w1118 HIGH COPY	2	2	10.0794
w1118 HIGH COPY	2	3	4.50023
w1118 HIGH COPY	2	3	4.57361
w1118 HIGH COPY	2	3	5.30248
w1118 HIGH COPY	2	3	5.46416
w1118 HIGH COPY	2	3	6.00709
w1118 HIGH COPY	2	3	7.63873
w1118 HIGH COPY	2	3	7.78124
w1118 HIGH COPY	2	3	8.28212
w1118 HIGH COPY	3	1	3.5801
w1118 HIGH COPY	3	1	5.65685
w1118 HIGH COPY	3	1	5.82922
w1118 HIGH COPY	3	1	5.87667
w1118 HIGH COPY	3	1	6.3129
w1118 HIGH COPY	3	1	7.43844
w1118 HIGH COPY	3	1	7.88986
w1118 HIGH COPY	3	1	8.31087
w1118 HIGH COPY	3	1	8.78474
w1118 HIGH COPY	3	2	8.38786
w1118 HIGH COPY	3	2	9.61309
w1118 HIGH COPY	3	2	10.5927
w1118 HIGH COPY	3	2	10.9155
w1118 HIGH COPY	3	2	11.0043
w1118 HIGH COPY	3	2	11.2356
w1118 HIGH COPY	3	2	11.2746
w1118 HIGH COPY	3	2	12.7286
w1118 HIGH COPY	3	3	5.93809
w1118 HIGH COPY	3	3	6.29846
w1118 HIGH COPY	3	3	6.51291
w1118 HIGH COPY	3	3	7.12704
w1118 HIGH COPY	3	3	7.15178
w1118 HIGH COPY	3	3	7.46426
w1118 HIGH COPY	3	3	7.80825
w1118 HIGH COPY	3	3	8.45614
w1118 HIGH COPY	3	3	9.54669
w1118 HIGH COPY	4	1	6.3496
w1118 HIGH COPY	4	1	6.58873
w1118 HIGH COPY	4	1	7.22668
w1118 HIGH COPY	4	1	7.29378
w1118 HIGH COPY	4	1	7.32756
w1118 HIGH COPY	4	1	7.3956
w1118 HIGH COPY	4	1	8.5544
w1118 HIGH COPY	4	1	9.16838
w1118 HIGH COPY	4	1	10.2674
w1118 HIGH COPY	4	1	10.2912
w1118 HIGH COPY	4	2	4.75683
w1118 HIGH COPY	4	2	5.74909
w1118 HIGH COPY	4	2	6.40856
w1118 HIGH COPY	4	2	6.54322
w1118 HIGH COPY	4	2	6.72717
w1118 HIGH COPY	4	2	7.02907
w1118 HIGH COPY	4	2	8.5544
w1118 HIGH COPY	4	2	8.63383
w1118 HIGH COPY	4	2	9.78112
w1118 HIGH COPY	4	2	10.126
w1118 HIGH COPY	4	3	8.43663
w1118 HIGH COPY	4	3	9.23215
w1118 HIGH COPY	4	3	9.82643
w1118 HIGH COPY	4	3	9.98664
w1118 HIGH COPY	4	3	10.0794
w1118 HIGH COPY	4	3	10.2437
w1118 HIGH COPY	4	3	10.2912
w1118 HIGH COPY	4	3	11.4716
w1118 HIGH COPY	4	3	11.5782
w1118 HIGH COPY	4	3	12.4379
w1118 HIGH COPY	5	1	6.08392
w1118 HIGH COPY	5	1	6.54322
w1118 HIGH COPY	5	1	7.08614
w1118 HIGH COPY	5	1	8.11168
w1118 HIGH COPY	5	1	8.1681
w1118 HIGH COPY	5	1	9.61309
w1118 HIGH COPY	5	1	9.95209
w1118 HIGH COPY	5	1	10.0561
w1118 HIGH COPY	5	1	10.9283
w1118 HIGH COPY	5	2	7.70076
w1118 HIGH COPY	5	2	8.72406
w1118 HIGH COPY	5	2	8.96933
w1118 HIGH COPY	5	2	9.15779
w1118 HIGH COPY	5	2	9.38268
w1118 HIGH COPY	5	2	9.71356
w1118 HIGH COPY	5	2	9.74728
w1118 HIGH COPY	5	2	9.81508
w1118 HIGH COPY	5	2	10.1612
w1118 HIGH COPY	5	2	10.9663
w1118 HIGH COPY	5	3	8.13984
w1118 HIGH COPY	5	3	9.51366
w1118 HIGH COPY	5	3	9.67995
w1118 HIGH COPY	5	3	9.95209
w1118 HIGH COPY	5	3	10.0213
w1118 HIGH COPY	5	3	11.1194
w1118 HIGH COPY	5	3	11.1194
w1118 HIGH COPY	5	3	11.5115
w1118 HIGH COPY	5	3	12.5534
w1118 HIGH COPY	5	3	13.9772
w1118 HIGH COPY	6	1	8.05564
w1118 HIGH COPY	6	1	9.64646
w1118 HIGH COPY	6	1	9.64646
w1118 HIGH COPY	6	1	11.6722
w1118 HIGH COPY	6	1	12.042
w1118 HIGH COPY	6	1	12.2525
w1118 HIGH COPY	6	1	12.9511
w1118 HIGH COPY	6	1	13.7847
w1118 HIGH COPY	6	1	14.723
w1118 HIGH COPY	6	1	22.2387
w1118 HIGH COPY	6	2	9.71356
w1118 HIGH COPY	6	2	10.0561
w1118 HIGH COPY	6	2	10.3388
w1118 HIGH COPY	6	2	10.7406
w1118 HIGH COPY	6	2	11.3137
w1118 HIGH COPY	6	2	11.5915
w1118 HIGH COPY	6	2	12.2101
w1118 HIGH COPY	6	2	12.5534
w1118 HIGH COPY	6	2	13.6895
w1118 HIGH COPY	6	3	11.1967
w1118 HIGH COPY	6	3	13.2691
w1118 HIGH COPY	6	3	13.737
w1118 HIGH COPY	6	3	15.455
w1118 HIGH COPY	6	3	15.5086
w1118 HIGH COPY	6	3	15.6707
w1118 HIGH COPY	6	3	16.5069
w1118 HIGH COPY	7	1	7.70076
w1118 HIGH COPY	7	1	8.45614
w1118 HIGH COPY	7	1	9.22149
w1118 HIGH COPY	7	1	9.44794
w1118 HIGH COPY	7	1	10.8905
w1118 HIGH COPY	7	1	11.0809
w1118 HIGH COPY	7	1	11.6318
w1118 HIGH COPY	7	1	12.4235
w1118 HIGH COPY	7	1	12.7286
w1118 HIGH COPY	7	2	8.90737
w1118 HIGH COPY	7	2	9.03172
w1118 HIGH COPY	7	2	9.67995
w1118 HIGH COPY	7	2	10.3031
w1118 HIGH COPY	7	2	10.4832
w1118 HIGH COPY	7	2	11.2746
w1118 HIGH COPY	7	2	12.3377
w1118 HIGH COPY	7	2	12.7728
w1118 HIGH COPY	7	2	12.8171
w1118 HIGH COPY	7	2	15.2422
w1118 HIGH COPY	7	3	12.1257
w1118 HIGH COPY	7	3	12.5534
w1118 HIGH COPY	7	3	13.3152
w1118 HIGH COPY	7	3	13.4543
w1118 HIGH COPY	7	3	13.6895
w1118 HIGH COPY	7	3	14.3204
w1118 HIGH COPY	7	3	14.9285
w1118 HIGH COPY	7	3	14.9804
w1118 HIGH COPY	7	3	16.0556
w1118 HIGH COPY	7	3	18.9615
w1118 HIGH COPY	8	1	8.6638
w1118 HIGH COPY	8	1	8.72406
w1118 HIGH COPY	8	1	9.09454
w1118 HIGH COPY	8	1	9.71356
w1118 HIGH COPY	8	1	10.3388
w1118 HIGH COPY	8	1	12.2101
w1118 HIGH COPY	8	1	12.7728
w1118 HIGH COPY	8	2	11.1194
w1118 HIGH COPY	8	2	12.6407
w1118 HIGH COPY	8	2	12.7728
w1118 HIGH COPY	8	2	13.0864
w1118 HIGH COPY	8	2	13.0864
w1118 HIGH COPY	8	2	14.2709
w1118 HIGH COPY	8	2	15.5086
w1118 HIGH COPY	8	2	15.7251
w1118 HIGH COPY	8	2	15.7797
w1118 HIGH COPY	8	3	11.2356
w1118 HIGH COPY	8	3	14.5707
w1118 HIGH COPY	8	3	14.6721
w1118 HIGH COPY	8	3	14.723
w1118 HIGH COPY	8	3	16.1672
w1118 HIGH COPY	8	3	16.3362
w1118 HIGH COPY	8	3	16.5069
w1118 HIGH COPY	8	3	16.5642
w1118 HIGH COPY	9	1	7.49018
w1118 HIGH COPY	9	1	7.97232
w1118 HIGH COPY	9	1	8.57419
w1118 HIGH COPY	9	1	9.48074
w1118 HIGH COPY	9	1	9.48074
w1118 HIGH COPY	9	1	10.3031
w1118 HIGH COPY	9	2	13.3152
w1118 HIGH COPY	9	2	13.7847
w1118 HIGH COPY	9	2	14.5203
w1118 HIGH COPY	9	2	15.1369
w1118 HIGH COPY	9	2	15.4015
w1118 HIGH COPY	9	3	12.4235
w1118 HIGH COPY	9	3	12.6845
w1118 HIGH COPY	9	3	13.595
w1118 HIGH COPY	9	3	14.0257
w1118 HIGH COPY	9	3	14.3701
w1118 HIGH COPY	9	3	15.0324
w1118 HIGH COPY	10	1	8.42689
w1118 HIGH COPY	10	1	8.54452
w1118 HIGH COPY	10	1	8.60395
w1118 HIGH COPY	10	1	9.28563
w1118 HIGH COPY	10	1	10.7406
w1118 HIGH COPY	10	2	11.6722
w1118 HIGH COPY	10	2	12.1257
w1118 HIGH COPY	10	2	12.9063
w1118 HIGH COPY	10	2	13.0864
w1118 HIGH COPY	10	2	13.4078
w1118 HIGH COPY	10	2	15.455
w1118 HIGH COPY	10	3	11.9588
w1118 HIGH COPY	10	3	12.9063
w1118 HIGH COPY	10	3	13.6895
w1118 HIGH COPY	10	3	13.9288
w1118 HIGH COPY	10	3	14.8769
w1118 HIGH COPY	10	3	15.5625
w1118 HIGH COPY	11	1	10.2674
w1118 HIGH COPY	11	1	10.6479
w1118 HIGH COPY	11	1	11.8351
w1118 HIGH COPY	11	1	12.2525
w1118 HIGH COPY	11	1	12.8616
w1118 HIGH COPY	11	2	5.77572
w1118 HIGH COPY	11	2	10.4107
w1118 HIGH COPY	11	2	13.737
w1118 HIGH COPY	11	2	14.1233
w1118 HIGH COPY	11	2	14.723
w1118 HIGH COPY	11	2	17.6305
w1118 HIGH COPY	11	3	12.9063
w1118 HIGH COPY	11	3	14.6213
w1118 HIGH COPY	11	3	14.723
w1118 HIGH COPY	11	3	15.6165
w1118 HIGH COPY	11	3	23.1029
w1118 HIGH COPY	12	1	9.91766
w1118 HIGH COPY	12	1	10.5927
w1118 HIGH COPY	12	1	11.1579
w1118 HIGH COPY	12	1	11.4716
w1118 HIGH COPY	12	1	12.3377
w1118 HIGH COPY	12	1	13.501
w1118 HIGH COPY	12	2	13.8806
w1118 HIGH COPY	12	2	14.4701
w1118 HIGH COPY	12	2	15.2951
w1118 HIGH COPY	12	2	15.455
w1118 HIGH COPY	12	2	15.8345
w1118 HIGH COPY	12	2	16.5069
w1118 HIGH COPY	12	3	12.2525
w1118 HIGH COPY	12	3	12.8171
w1118 HIGH COPY	12	3	12.8171
w1118 HIGH COPY	12	3	15.2951
w1118 HIGH COPY	12	3	17.6917
w1118 HIGH COPY	13	1	8.81524
w1118 HIGH COPY	13	1	9.54669
w1118 HIGH COPY	13	1	13.6895
w1118 HIGH COPY	13	2	11.1967
w1118 HIGH COPY	13	2	12.9063
w1118 HIGH COPY	13	2	13.3152
w1118 HIGH COPY	13	2	13.8326
w1118 HIGH COPY	13	3	10.5195
w1118 HIGH COPY	13	3	12.4235
w1118 HIGH COPY	13	3	12.7728
w1118 HIGH COPY	13	3	16.5069
w1118 HIGH COPY	15	1	9.78112
w1118 HIGH COPY	15	1	10.1612
w1118 HIGH COPY	15	1	11.3924
w1118 HIGH COPY	15	2	14.8328
w1118 HIGH COPY	15	2	20.545
w1118 HIGH COPY	15	2	22.4045
w1118 HIGH COPY	15	2	22.4823
w1118 HIGH COPY	15	2	24.0126
w1118 HIGH COPY	15	3	13.501
w1118 HIGH COPY	15	3	13.737
w1118 HIGH COPY	15	3	14.1233
w1118 HIGH COPY	16	1	8.22491
w1118 HIGH COPY	16	1	9.78112
w1118 HIGH COPY	16	1	11.8762
w1118 HIGH COPY	16	2	9.98664
w1118 HIGH COPY	16	2	10.4832
w1118 HIGH COPY	16	2	10.9663
w1118 HIGH COPY	16	3	12.3805
w1118 HIGH COPY	16	3	12.7286
w1118 HIGH COPY	16	3	13.4078
w1118 HIGH COPY	17	1	8.78474
w1118 HIGH COPY	17	1	8.84585
w1118 HIGH COPY	17	1	9.38268
w1118 HIGH COPY	17	1	9.44794
w1118 HIGH COPY	17	1	9.71356
w1118 HIGH COPY	17	1	10.9663
w1118 HIGH COPY	17	1	11.6318
w1118 HIGH COPY	17	1	11.6722
w1118 HIGH COPY	17	2	8.57419
w1118 HIGH COPY	17	2	9.00047
w1118 HIGH COPY	17	2	9.12611
w1118 HIGH COPY	17	2	9.38268
w1118 HIGH COPY	17	2	9.51366
w1118 HIGH COPY	17	2	9.51366
w1118 HIGH COPY	17	2	9.67995
w1118 HIGH COPY	17	2	10.091
w1118 HIGH COPY	17	3	9.67995
w1118 HIGH COPY	17	3	9.84915
w1118 HIGH COPY	17	3	10.0561
w1118 HIGH COPY	17	3	10.4107
w1118 HIGH COPY	17	3	11.0043
w1118 HIGH COPY	17	3	11.1194
w1118 HIGH COPY	17	3	13.501
w1118 HIGH COPY	18	1	11.4716
w1118 HIGH COPY	18	1	11.5514
w1118 HIGH COPY	18	1	12.4235
w1118 HIGH COPY	18	2	9.78112
w1118 HIGH COPY	18	2	10.1612
w1118 HIGH COPY	18	2	10.4469
w1118 HIGH COPY	18	2	11.0425
w1118 HIGH COPY	18	3	9.25351
w1118 HIGH COPY	18	3	12.6845
w1118 HIGH COPY	18	3	12.996
w1118 HIGH COPY	19	1	12.0003
w1118 HIGH COPY	19	1	14.2709
w1118 HIGH COPY	19	1	15.2422
w1118 HIGH COPY	19	2	13.3614
w1118 HIGH COPY	19	2	14.1723
w1118 HIGH COPY	19	2	15.6707
w1118 HIGH COPY	19	3	11.4716
w1118 HIGH COPY	19	3	11.8762
w1118 HIGH COPY	19	3	15.1895
w1118 HIGH COPY	20	1	10.2319
w1118 HIGH COPY	20	1	10.4469
w1118 HIGH COPY	20	1	11.432
w1118 HIGH COPY	20	2	12.2101
w1118 HIGH COPY	20	2	12.6407
w1118 HIGH COPY	20	2	15.8345
w1118 HIGH COPY	20	3	13.0864
w1118 HIGH COPY	20	3	13.2691
w1118 HIGH COPY	20	3	13.9772
w1118 HIGH COPY	21	1	7.80825
w1118 HIGH COPY	21	1	8.9383
w1118 HIGH COPY	21	1	10.9283
w1118 HIGH COPY	21	2	10.7779
w1118 HIGH COPY	21	2	12.2101
w1118 HIGH COPY	21	2	13.1775
w1118 HIGH COPY	21	3	8.69388
w1118 HIGH COPY	21	3	13.7847
w1118 HIGH COPY	21	3	14.6721
w1118 LOW COPY	0	1	1.76133
w1118 LOW COPY	0	1	1.96791
w1118 LOW COPY	0	1	1.9816
w1118 LOW COPY	0	1	1.99078
w1118 LOW COPY	0	1	2.02792
w1118 LOW COPY	0	1	2.05623
w1118 LOW COPY	0	1	2.06575
w1118 LOW COPY	0	1	2.14851
w1118 LOW COPY	0	1	2.26839
w1118 LOW COPY	0	1	2.68205
w1118 LOW COPY	0	1	2.93494
w1118 LOW COPY	0	1	3.40267
w1118 LOW COPY	0	1	3.53898
w1118 LOW COPY	0	1	5.22948
w1118 LOW COPY	1	1	2.0586
w1118 LOW COPY	1	1	2.12138
w1118 LOW COPY	1	1	2.15099
w1118 LOW COPY	1	1	2.15596
w1118 LOW COPY	1	1	2.17598
w1118 LOW COPY	1	1	2.18101
w1118 LOW COPY	1	1	2.21658
w1118 LOW COPY	1	1	2.34296
w1118 LOW COPY	1	1	2.50533
w1118 LOW COPY	1	1	2.51112
w1118 LOW COPY	1	1	2.58769
w1118 LOW COPY	1	1	7.73642
w1118 LOW COPY	2	1	1.56555
w1118 LOW COPY	2	1	1.76541
w1118 LOW COPY	2	1	1.77563
w1118 LOW COPY	2	1	1.89649
w1118 LOW COPY	2	1	1.90968
w1118 LOW COPY	2	1	1.99078
w1118 LOW COPY	2	1	2.15347
w1118 LOW COPY	2	1	2.18354
w1118 LOW COPY	2	1	2.21914
w1118 LOW COPY	2	1	2.30271
w1118 LOW COPY	2	2	1.81504
w1118 LOW COPY	2	2	1.86607
w1118 LOW COPY	2	2	1.99078
w1118 LOW COPY	2	2	2.02324
w1118 LOW COPY	2	2	2.04202
w1118 LOW COPY	2	2	2.05148
w1118 LOW COPY	2	2	2.08012
w1118 LOW COPY	2	2	2.16845
w1118 LOW COPY	2	3	1.8489
w1118 LOW COPY	2	3	1.88339
w1118 LOW COPY	2	3	1.94981
w1118 LOW COPY	2	3	1.97703
w1118 LOW COPY	2	3	2.01857
w1118 LOW COPY	2	3	2.03261
w1118 LOW COPY	2	3	2.03731
w1118 LOW COPY	2	3	2.05623
w1118 LOW COPY	2	3	2.06098
w1118 LOW COPY	2	3	2.14851
w1118 LOW COPY	3	1	1.84676
w1118 LOW COPY	3	1	1.86607
w1118 LOW COPY	3	1	1.98385
w1118 LOW COPY	3	1	2.07772
w1118 LOW COPY	3	1	2.08971
w1118 LOW COPY	3	1	2.17091
w1118 LOW COPY	3	1	2.23195
w1118 LOW COPY	3	1	2.25012
w1118 LOW COPY	3	2	1.97931
w1118 LOW COPY	3	2	2
w1118 LOW COPY	3	2	2.05623
w1118 LOW COPY	3	2	2.11404
w1118 LOW COPY	3	2	2.13362
w1118 LOW COPY	3	2	2.14355
w1118 LOW COPY	3	2	2.40327
w1118 LOW COPY	3	2	2.42419
w1118 LOW COPY	3	3	1.87034
w1118 LOW COPY	3	3	1.97699
w1118 LOW COPY	3	3	2.31868
w1118 LOW COPY	3	3	2.32673
w1118 LOW COPY	3	3	2.59063
w1118 LOW COPY	4	1	0.502316
w1118 LOW COPY	4	1	1.84038
w1118 LOW COPY	4	1	1.85318
w1118 LOW COPY	4	1	1.87038
w1118 LOW COPY	4	1	1.87038
w1118 LOW COPY	4	1	1.87471
w1118 LOW COPY	4	1	2.07532
w1118 LOW COPY	4	1	2.16845
w1118 LOW COPY	4	2	0.944965
w1118 LOW COPY	4	2	1.92297
w1118 LOW COPY	4	2	1.94531
w1118 LOW COPY	4	2	2.07532
w1118 LOW COPY	4	2	2.15846
w1118 LOW COPY	4	2	2.21914
w1118 LOW COPY	4	2	2.22427
w1118 LOW COPY	4	2	2.36745
w1118 LOW COPY	4	2	2.38392
w1118 LOW COPY	4	3	1.58008
w1118 LOW COPY	4	3	1.90528
w1118 LOW COPY	4	3	1.94531
w1118 LOW COPY	4	3	1.99078
w1118 LOW COPY	4	3	2
w1118 LOW COPY	4	3	2.10916
w1118 LOW COPY	4	3	2.21402
w1118 LOW COPY	4	3	2.27626
w1118 LOW COPY	5	1	1.86607
w1118 LOW COPY	5	1	1.91189
w1118 LOW COPY	5	1	1.91189
w1118 LOW COPY	5	1	1.91853
w1118 LOW COPY	5	1	2.03496
w1118 LOW COPY	5	1	2.25012
w1118 LOW COPY	5	1	2.37841
w1118 LOW COPY	5	1	2.38667
w1118 LOW COPY	5	1	2.54912
w1118 LOW COPY	5	1	3.16017
w1118 LOW COPY	5	2	0.993093
w1118 LOW COPY	5	2	1.90528
w1118 LOW COPY	5	2	2.11404
w1118 LOW COPY	5	2	2.20381
w1118 LOW COPY	5	2	2.22684
w1118 LOW COPY	5	2	2.25793
w1118 LOW COPY	5	2	2.27363
w1118 LOW COPY	5	2	2.2974
w1118 LOW COPY	5	2	2.97935
w1118 LOW COPY	5	2	5.37029
w1118 LOW COPY	5	3	1.82134
w1118 LOW COPY	5	3	1.91853
w1118 LOW COPY	5	3	1.92519
w1118 LOW COPY	5	3	1.93858
w1118 LOW COPY	5	3	2.00694
w1118 LOW COPY	5	3	2.05623
w1118 LOW COPY	5	3	2.06337
w1118 LOW COPY	5	3	2.08493
w1118 LOW COPY	5	3	2.23457
w1118 LOW COPY	5	3	2.25012
w1118 LOW COPY	6	1	1.97246
w1118 LOW COPY	6	1	2.09217
w1118 LOW COPY	6	1	2.10672
w1118 LOW COPY	6	1	2.19619
w1118 LOW COPY	6	1	2.28153
w1118 LOW COPY	6	1	2.32141
w1118 LOW COPY	6	1	2.35381
w1118 LOW COPY	6	1	2.41999
w1118 LOW COPY	6	1	2.50533
w1118 LOW COPY	6	2	0.952638
w1118 LOW COPY	6	2	1.88557
w1118 LOW COPY	6	2	2.08493
w1118 LOW COPY	6	2	2.11404
w1118 LOW COPY	6	2	2.21146
w1118 LOW COPY	6	2	2.30537
w1118 LOW COPY	6	2	2.34567
w1118 LOW COPY	6	2	2.41999
w1118 LOW COPY	6	2	2.45377
w1118 LOW COPY	6	3	2.19619
w1118 LOW COPY	6	3	2.20381
w1118 LOW COPY	6	3	2.27363
w1118 LOW COPY	6	3	2.35381
w1118 LOW COPY	6	3	2.39496
w1118 LOW COPY	6	3	2.40327
w1118 LOW COPY	6	3	2.41999
w1118 LOW COPY	6	3	2.77984
w1118 LOW COPY	7	1	1.89211
w1118 LOW COPY	7	1	1.94531
w1118 LOW COPY	7	1	2.09943
w1118 LOW COPY	7	1	2.15846
w1118 LOW COPY	7	1	2.18859
w1118 LOW COPY	7	1	2.21146
w1118 LOW COPY	7	1	2.41162
w1118 LOW COPY	7	1	2.45377
w1118 LOW COPY	7	1	2.49666
w1118 LOW COPY	7	1	2.62079
w1118 LOW COPY	7	2	1.63014
w1118 LOW COPY	7	2	1.79627
w1118 LOW COPY	7	2	1.97246
w1118 LOW COPY	7	2	1.99308
w1118 LOW COPY	7	2	2.01391
w1118 LOW COPY	7	2	2.08493
w1118 LOW COPY	7	2	2.22684
w1118 LOW COPY	7	2	2.23457
w1118 LOW COPY	7	2	2.39496
w1118 LOW COPY	7	3	2
w1118 LOW COPY	7	3	2.01391
w1118 LOW COPY	7	3	2.14355
w1118 LOW COPY	7	3	2.18859
w1118 LOW COPY	7	3	2.21146
w1118 LOW COPY	7	3	2.21146
w1118 LOW COPY	7	3	2.26577
w1118 LOW COPY	7	3	2.27363
w1118 LOW COPY	7	3	2.32947
w1118 LOW COPY	7	3	2.75108
w1118 LOW COPY	8	1	1.94531
w1118 LOW COPY	8	1	2.09217
w1118 LOW COPY	8	1	2.26577
w1118 LOW COPY	8	1	2.30537
w1118 LOW COPY	8	1	2.40327
w1118 LOW COPY	8	1	2.47941
w1118 LOW COPY	8	1	2.48802
w1118 LOW COPY	8	1	2.58471
w1118 LOW COPY	8	2	0.913832
w1118 LOW COPY	8	2	1.86607
w1118 LOW COPY	8	2	1.95206
w1118 LOW COPY	8	2	2
w1118 LOW COPY	8	2	2.03496
w1118 LOW COPY	8	2	2.10672
w1118 LOW COPY	8	2	2.25012
w1118 LOW COPY	8	2	2.28153
w1118 LOW COPY	8	2	2.62079
w1118 LOW COPY	8	2	2.80889
w1118 LOW COPY	8	3	2.09217
w1118 LOW COPY	8	3	2.30537
w1118 LOW COPY	8	3	2.31338
w1118 LOW COPY	8	3	2.42839
w1118 LOW COPY	8	3	2.43682
w1118 LOW COPY	8	3	2.44528
w1118 LOW COPY	8	3	2.47084
w1118 LOW COPY	9	1	1.79627
w1118 LOW COPY	9	1	1.95884
w1118 LOW COPY	9	1	1.96564
w1118 LOW COPY	9	1	2.03496
w1118 LOW COPY	9	1	2.15099
w1118 LOW COPY	9	1	2.57576
w1118 LOW COPY	9	2	1.37554
w1118 LOW COPY	9	2	1.79005
w1118 LOW COPY	9	2	1.85318
w1118 LOW COPY	9	3	1.91189
w1118 LOW COPY	9	3	1.91853
w1118 LOW COPY	9	3	2.09943
w1118 LOW COPY	9	3	2.25012
w1118 LOW COPY	9	3	2.35381
w1118 LOW COPY	10	1	1.48968
w1118 LOW COPY	10	1	1.76541
w1118 LOW COPY	10	1	1.80876
w1118 LOW COPY	10	1	2.07053
w1118 LOW COPY	10	2	1.32409
w1118 LOW COPY	10	2	1.44393
w1118 LOW COPY	10	2	2
w1118 LOW COPY	10	2	2.12874
w1118 LOW COPY	10	2	2.25793
w1118 LOW COPY	10	2	2.31338
w1118 LOW COPY	10	3	1.82766
w1118 LOW COPY	10	3	1.94531
w1118 LOW COPY	10	3	1.97246
w1118 LOW COPY	10	3	2.0209
w1118 LOW COPY	10	3	2.05623
w1118 LOW COPY	11	1	2.11404
w1118 LOW COPY	11	1	2.21914
w1118 LOW COPY	11	1	2.40327
w1118 LOW COPY	11	1	2.41162
w1118 LOW COPY	11	1	2.52276
w1118 LOW COPY	11	2	2.41999
w1118 LOW COPY	11	2	2.45377
w1118 LOW COPY	11	2	2.47941
w1118 LOW COPY	11	2	2.49666
w1118 LOW COPY	11	2	2.54912
w1118 LOW COPY	11	2	2.75108
w1118 LOW COPY	11	3	1.90528
w1118 LOW COPY	11	3	2.27363
w1118 LOW COPY	11	3	2.38667
w1118 LOW COPY	11	3	2.41999
w1118 LOW COPY	11	3	2.55797
w1118 LOW COPY	12	1	1.6644
w1118 LOW COPY	12	1	2.09217
w1118 LOW COPY	12	1	2.16595
w1118 LOW COPY	12	1	2.16595
w1118 LOW COPY	12	1	2.36198
w1118 LOW COPY	12	1	2.67585
w1118 LOW COPY	12	2	2.13613
w1118 LOW COPY	12	2	2.39496
w1118 LOW COPY	12	2	2.45377
w1118 LOW COPY	12	2	2.62988
w1118 LOW COPY	12	2	2.62988
w1118 LOW COPY	12	2	2.76064
w1118 LOW COPY	12	3	2.23457
w1118 LOW COPY	12	3	2.28153
w1118 LOW COPY	12	3	2.33755
w1118 LOW COPY	12	3	2.35381
w1118 LOW COPY	12	3	2.44528
w1118 LOW COPY	12	3	2.56685
w1118 LOW COPY	13	1	1.98619
w1118 LOW COPY	13	1	2.17347
w1118 LOW COPY	13	1	2.26577
w1118 LOW COPY	13	1	2.28153
w1118 LOW COPY	13	2	2.74157
w1118 LOW COPY	13	2	2.77984
w1118 LOW COPY	13	2	3.04196
w1118 LOW COPY	13	2	3.11666
w1118 LOW COPY	13	3	2.22684
w1118 LOW COPY	13	3	2.33755
w1118 LOW COPY	13	3	2.36198
w1118 LOW COPY	15	1	1.91189
w1118 LOW COPY	15	1	2.0209
w1118 LOW COPY	15	1	2.12874
w1118 LOW COPY	15	2	3.50642
w1118 LOW COPY	15	2	3.63008
w1118 LOW COPY	15	2	4.05584
w1118 LOW COPY	15	3	2.2974
w1118 LOW COPY	15	3	2.30537
w1118 LOW COPY	15	3	2.41162
w1118 LOW COPY	16	1	1.84038
w1118 LOW COPY	16	1	2.06337
w1118 LOW COPY	16	1	2.09217
w1118 LOW COPY	16	2	3.18215
w1118 LOW COPY	16	2	3.26029
w1118 LOW COPY	16	2	3.50642
w1118 LOW COPY	16	3	1.78386
w1118 LOW COPY	16	3	2.12138
w1118 LOW COPY	16	3	2.20381
w1118 LOW COPY	17	1	1.67018
w1118 LOW COPY	17	1	1.72309
w1118 LOW COPY	17	1	2.00694
w1118 LOW COPY	17	1	2.05623
w1118 LOW COPY	17	1	2.28153
w1118 LOW COPY	17	2	2.07053
w1118 LOW COPY	17	2	2.18101
w1118 LOW COPY	17	2	2.97935
w1118 LOW COPY	17	2	3.26029
w1118 LOW COPY	17	2	3.42238
w1118 LOW COPY	17	3	1.68763
w1118 LOW COPY	17	3	1.76541
w1118 LOW COPY	17	3	1.84038
w1118 LOW COPY	17	3	2.11404
w1118 LOW COPY	17	3	2.47941
w1118 LOW COPY	17	3	2.62988
w1118 LOW COPY	18	1	1.7411
w1118 LOW COPY	18	1	1.93858
w1118 LOW COPY	18	1	2.12874
w1118 LOW COPY	18	1	2.18101
w1118 LOW COPY	18	2	1.85318
w1118 LOW COPY	18	2	1.91189
w1118 LOW COPY	18	2	2.09217
w1118 LOW COPY	18	2	2.25012
w1118 LOW COPY	18	3	1.65864
w1118 LOW COPY	18	3	1.93858
w1118 LOW COPY	18	3	2.07053
w1118 LOW COPY	18	3	2.76064
w1118 LOW COPY	19	1	2.13613
w1118 LOW COPY	19	1	2.35381
w1118 LOW COPY	19	1	2.78949
w1118 LOW COPY	19	2	2.03496
w1118 LOW COPY	19	2	2.12138
w1118 LOW COPY	19	2	2.20381
w1118 LOW COPY	19	3	2.43682
w1118 LOW COPY	19	3	2.76064
w1118 LOW COPY	19	3	2.87787
w1118 LOW COPY	20	1	2.33755
w1118 LOW COPY	20	1	2.47084
w1118 LOW COPY	20	1	2.48802
w1118 LOW COPY	20	2	2.2974
w1118 LOW COPY	20	2	2.42839
w1118 LOW COPY	20	2	2.65737
w1118 LOW COPY	20	3	2.31338
w1118 LOW COPY	20	3	2.34567
w1118 LOW COPY	20	3	2.64818
w1118 LOW COPY	21	1	2
w1118 LOW COPY	21	1	2.18859
w1118 LOW COPY	21	1	2.41999
w1118 LOW COPY	21	2	1.93858
w1118 LOW COPY	21	2	2.09217
w1118 LOW COPY	21	2	2.58471
w1118 LOW COPY	21	3	2.09943
w1118 LOW COPY	21	3	2.11404
w1118 LOW COPY	21	3	2.32141
w1118 ONE COPY	6	1	0.91067
w1118 ONE COPY	6	1	0.965936
w1118 ONE COPY	6	1	1.00696
w1118 ONE COPY	6	1	1.03527
w1118 ONE COPY	6	1	1.05336
w1118 ONE COPY	6	1	1.09051
w1118 ONE COPY	6	1	1.18921
w1118 ONE COPY	7	1	0.809442
w1118 ONE COPY	7	1	0.920188
w1118 ONE COPY	7	1	0.923382
w1118 ONE COPY	7	1	0.933033
w1118 ONE COPY	7	1	0.965936
w1118 ONE COPY	7	1	0.982821
w1118 ONE COPY	7	1	1.09051
w1118 ONE COPY	7	1	1.12896
w1118 ONE COPY	7	2	0.664343
w1118 ONE COPY	7	2	0.920188
w1118 ONE COPY	7	2	0.97942
w1118 ONE COPY	7	2	0.97942
w1118 ONE COPY	7	2	0.986233
w1118 ONE COPY	7	2	1.00696
w1118 ONE COPY	7	2	1.03527
w1118 ONE COPY	7	2	1.04608
w1118 ONE COPY	7	2	1.09051
w1118 ONE COPY	7	3	0.812252
w1118 ONE COPY	7	3	0.936272
w1118 ONE COPY	7	3	0.959264
w1118 ONE COPY	7	3	1.01045
w1118 ONE COPY	7	3	1.03168
w1118 ONE COPY	7	3	1.05702
w1118 ONE COPY	7	3	1.06069
w1118 ONE COPY	7	3	1.19334
w1118 ONE COPY	8	1	0.929805
w1118 ONE COPY	8	1	0.99654
w1118 ONE COPY	8	1	1.03886
w1118 ONE COPY	8	1	1.05702
w1118 ONE COPY	8	1	1.05702
w1118 ONE COPY	8	1	1.07177
w1118 ONE COPY	8	1	1.27015
w1118 ONE COPY	8	2	0.815072
w1118 ONE COPY	8	2	0.917004
w1118 ONE COPY	8	2	0.920188
w1118 ONE COPY	8	2	0.946058
w1118 ONE COPY	8	2	1.02811
w1118 ONE COPY	8	2	1.14472
w1118 ONE COPY	8	2	1.1487
w1118 ONE COPY	8	3	0.907519
w1118 ONE COPY	8	3	0.959264
w1118 ONE COPY	8	3	0.993093
w1118 ONE COPY	8	3	1.00347
w1118 ONE COPY	8	3	1.06069
w1118 ONE COPY	8	3	1.08674
w1118 ONE COPY	8	3	1.10573
w1118 ONE COPY	8	3	1.15669
w1118 ONE COPY	9	1	0.76313
w1118 ONE COPY	9	1	0.837987
w1118 ONE COPY	9	1	0.837987
w1118 ONE COPY	9	1	0.891929
w1118 ONE COPY	9	1	1.07177
w1118 ONE COPY	9	1	1.12117
w1118 ONE COPY	9	2	0.852635
w1118 ONE COPY	9	2	0.888843
w1118 ONE COPY	9	2	0.91067
w1118 ONE COPY	9	2	0.926588
w1118 ONE COPY	9	2	1.12506
w1118 ONE COPY	9	2	1.23114
w1118 ONE COPY	9	3	0.933033
w1118 ONE COPY	9	3	0.959264
w1118 ONE COPY	9	3	1.03168
w1118 ONE COPY	10	1	0.879649
w1118 ONE COPY	10	1	0.913832
w1118 ONE COPY	10	1	0.949342
w1118 ONE COPY	10	1	1.1019
w1118 ONE COPY	10	1	1.10573
w1118 ONE COPY	10	2	0.817902
w1118 ONE COPY	10	2	0.873573
w1118 ONE COPY	10	2	0.888843
w1118 ONE COPY	10	2	0.891929
w1118 ONE COPY	10	2	0.946058
w1118 ONE COPY	10	2	0.955945
w1118 ONE COPY	10	3	0.50698
w1118 ONE COPY	10	3	0.773783
w1118 ONE COPY	10	3	0.920188
w1118 ONE COPY	10	3	0.952638
w1118 ONE COPY	10	3	0.976032
w1118 ONE COPY	11	1	1.07549
w1118 ONE COPY	11	1	1.07923
w1118 ONE COPY	11	1	1.07923
w1118 ONE COPY	11	1	1.10957
w1118 ONE COPY	11	1	1.20581
w1118 ONE COPY	11	1	1.24833
w1118 ONE COPY	11	2	0.867539
w1118 ONE COPY	11	2	1.02101
w1118 ONE COPY	11	2	1.04247
w1118 ONE COPY	11	2	1.10957
w1118 ONE COPY	11	2	1.16473
w1118 ONE COPY	11	2	1.3333
w1118 ONE COPY	11	3	0.936272
w1118 ONE COPY	11	3	0.962594
w1118 ONE COPY	11	3	1.03886
w1118 ONE COPY	11	3	1.13682
w1118 ONE COPY	11	3	1.1607
w1118 ONE COPY	11	3	1.16473
w1118 ONE COPY	12	1	0.952638
w1118 ONE COPY	12	1	0.962594
w1118 ONE COPY	12	1	1.02456
w1118 ONE COPY	12	1	1.09051
w1118 ONE COPY	12	1	1.13682
w1118 ONE COPY	12	1	1.36131
w1118 ONE COPY	12	2	0.895025
w1118 ONE COPY	12	2	1.03168
w1118 ONE COPY	12	2	1.08298
w1118 ONE COPY	12	2	1.15669
w1118 ONE COPY	12	2	1.17691
w1118 ONE COPY	12	2	1.26138
w1118 ONE COPY	12	3	0.837987
w1118 ONE COPY	12	3	0.976032
w1118 ONE COPY	12	3	0.993093
w1118 ONE COPY	12	3	1.00347
w1118 ONE COPY	12	3	1.02811
w1118 ONE COPY	12	3	1.1487
w1118 ONE COPY	13	1	0.849685
w1118 ONE COPY	13	1	0.959264
w1118 ONE COPY	13	1	0.989657
w1118 ONE COPY	13	1	1.1607
w1118 ONE COPY	13	2	0.946058
w1118 ONE COPY	13	2	0.986233
w1118 ONE COPY	13	2	1.02101
w1118 ONE COPY	13	2	1.02101
w1118 ONE COPY	13	3	0.955945
w1118 ONE COPY	13	3	0.972655
w1118 ONE COPY	13	3	1.07923
w1118 ONE COPY	13	3	1.17284
w1118 ONE COPY	15	1	0.955945
w1118 ONE COPY	15	1	1.12506
w1118 ONE COPY	15	1	1.28788
w1118 ONE COPY	15	2	0.955945
w1118 ONE COPY	15	2	1.04247
w1118 ONE COPY	15	2	1.18921
w1118 ONE COPY	15	3	1.01396
w1118 ONE COPY	15	3	1.04972
w1118 ONE COPY	15	3	1.19334
w1118 ONE COPY	16	1	1.01045
w1118 ONE COPY	16	1	1.07923
w1118 ONE COPY	16	1	1.09429
w1118 ONE COPY	16	2	0.809442
w1118 ONE COPY	16	2	0.972655
w1118 ONE COPY	16	2	1.01396
w1118 ONE COPY	16	3	0.952638
w1118 ONE COPY	16	3	0.965936
w1118 ONE COPY	16	3	1.05702
w1118 ONE COPY	17	1	0.820742
w1118 ONE COPY	17	1	0.876606
w1118 ONE COPY	17	1	0.885768
w1118 ONE COPY	17	1	0.898132
w1118 ONE COPY	17	1	0.942785
w1118 ONE COPY	17	1	0.946058
w1118 ONE COPY	17	2	0.806642
w1118 ONE COPY	17	2	0.823591
w1118 ONE COPY	17	2	0.959264
w1118 ONE COPY	17	2	0.965936
w1118 ONE COPY	17	2	0.976032
w1118 ONE COPY	17	2	1.04608
w1118 ONE COPY	17	3	0.917004
w1118 ONE COPY	17	3	0.949342
w1118 ONE COPY	17	3	0.962594
w1118 ONE COPY	17	3	0.986233
w1118 ONE COPY	17	3	1.05336
w1118 ONE COPY	17	3	1.14076
w1118 ONE COPY	18	1	0.939523
w1118 ONE COPY	18	1	0.942785
w1118 ONE COPY	18	1	0.946058
w1118 ONE COPY	18	1	0.972655
w1118 ONE COPY	18	2	0.898132
w1118 ONE COPY	18	2	1.07177
w1118 ONE COPY	18	2	1.08674
w1118 ONE COPY	18	2	1.12896
w1118 ONE COPY	18	3	0.809442
w1118 ONE COPY	18	3	0.917004
w1118 ONE COPY	18	3	0.976032
w1118 ONE COPY	19	1	0.898132
w1118 ONE COPY	19	1	1.10957
w1118 ONE COPY	19	1	1.26576
w1118 ONE COPY	19	2	1.1019
w1118 ONE COPY	19	2	1.11342
w1118 ONE COPY	19	2	1.27899
w1118 ONE COPY	19	3	1.04972
w1118 ONE COPY	19	3	1.09429
w1118 ONE COPY	19	3	1.16878
w1118 ONE COPY	20	1	1.08298
w1118 ONE COPY	20	1	1.18921
w1118 ONE COPY	20	1	1.23114
w1118 ONE COPY	20	2	1.03527
w1118 ONE COPY	20	2	1.09809
w1118 ONE COPY	20	2	1.19334
w1118 ONE COPY	20	3	1.05702
w1118 ONE COPY	20	3	1.10573
w1118 ONE COPY	20	3	1.10957
w1118 ONE COPY	21	1	1.05336
w1118 ONE COPY	21	1	1.15269
w1118 ONE COPY	21	1	1.16878
w1118 ONE COPY	21	2	1.14076
w1118 ONE COPY	21	2	1.20164
w1118 ONE COPY	21	2	1.28788
w1118 ONE COPY	21	3	0.99654
w1118 ONE COPY	21	3	1.05702
w1118 ONE COPY	21	3	1.14076
