# Supplementary material for: Mutualism Breakdown by Amplification of Wolbachia Genes
Source: PLoS Biol. 2015 Feb 10;13(2):e1002065. doi: 10.1371/journal.pbio.1002065 (PMC4323108; doi:10.1371/journal.pbio.1002065)
Supplement: S4 Data — (XLS) [file pbio.1002065.s004.xls]

## Sheet: Fig. 3A_final
Replicate (vial number)	Time (day)	Status (1-dead; 0-alive)	Wolbachia_status	Mother_genetic_background	Wolbachia_variant	Octomom_copy_number	Sex
1	5	1	Wol+	w1118	wMelPop	12	Female
1	7	1	Wol+	w1118	wMelPop	12	Female
1	11	1	Wol+	w1118	wMelPop	12	Female
1	13	1	Wol+	w1118	wMelPop	12	Female
1	14	1	Wol+	w1118	wMelPop	12	Female
1	14	1	Wol+	w1118	wMelPop	12	Female
1	14	1	Wol+	w1118	wMelPop	12	Female
1	14	1	Wol+	w1118	wMelPop	12	Female
1	14	1	Wol+	w1118	wMelPop	12	Female
1	14	1	Wol+	w1118	wMelPop	12	Female
2	11	1	Wol+	w1118	wMelPop	12	Female
2	11	1	Wol+	w1118	wMelPop	12	Female
2	13	1	Wol+	w1118	wMelPop	12	Female
2	13	1	Wol+	w1118	wMelPop	12	Female
2	13	1	Wol+	w1118	wMelPop	12	Female
2	13	1	Wol+	w1118	wMelPop	12	Female
2	14	1	Wol+	w1118	wMelPop	12	Female
2	14	1	Wol+	w1118	wMelPop	12	Female
2	16	1	Wol+	w1118	wMelPop	12	Female
2	17	1	Wol+	w1118	wMelPop	12	Female
3	4	1	Wol+	w1118	wMelPop	12	Female
3	4	1	Wol+	w1118	wMelPop	12	Female
3	9	1	Wol+	w1118	wMelPop	12	Female
3	9	1	Wol+	w1118	wMelPop	12	Female
3	9	1	Wol+	w1118	wMelPop	12	Female
3	10	1	Wol+	w1118	wMelPop	12	Female
3	10	1	Wol+	w1118	wMelPop	12	Female
3	11	1	Wol+	w1118	wMelPop	12	Female
3	12	1	Wol+	w1118	wMelPop	12	Female
3	17	1	Wol+	w1118	wMelPop	12	Female
4	9	1	Wol+	w1118	wMelPop	12	Female
4	11	1	Wol+	w1118	wMelPop	12	Female
4	15	1	Wol+	w1118	wMelPop	12	Female
4	15	1	Wol+	w1118	wMelPop	12	Female
4	15	1	Wol+	w1118	wMelPop	12	Female
4	15	1	Wol+	w1118	wMelPop	12	Female
4	15	1	Wol+	w1118	wMelPop	12	Female
4	15	1	Wol+	w1118	wMelPop	12	Female
4	15	1	Wol+	w1118	wMelPop	12	Female
4	17	1	Wol+	w1118	wMelPop	12	Female
5	10	1	Wol+	w1118	wMelPop	12	Female
5	13	1	Wol+	w1118	wMelPop	12	Female
5	13	1	Wol+	w1118	wMelPop	12	Female
5	13	1	Wol+	w1118	wMelPop	12	Female
5	14	1	Wol+	w1118	wMelPop	12	Female
5	15	1	Wol+	w1118	wMelPop	12	Female
5	15	1	Wol+	w1118	wMelPop	12	Female
5	15	1	Wol+	w1118	wMelPop	12	Female
5	15	1	Wol+	w1118	wMelPop	12	Female
5	93	0	Wol+	w1118	wMelPop	12	Female
6	10	1	Wol+	w1118	wMelPop	12	Female
6	11	1	Wol+	w1118	wMelPop	12	Female
6	15	1	Wol+	w1118	wMelPop	12	Female
6	15	1	Wol+	w1118	wMelPop	12	Female
6	15	1	Wol+	w1118	wMelPop	12	Female
6	15	1	Wol+	w1118	wMelPop	12	Female
6	15	1	Wol+	w1118	wMelPop	12	Female
6	15	1	Wol+	w1118	wMelPop	12	Female
6	17	1	Wol+	w1118	wMelPop	12	Female
6	17	1	Wol+	w1118	wMelPop	12	Female
7	14	1	Wol+	w1118	wMelPop	12	Female
7	15	1	Wol+	w1118	wMelPop	12	Female
7	15	1	Wol+	w1118	wMelPop	12	Female
7	16	1	Wol+	w1118	wMelPop	12	Female
7	16	1	Wol+	w1118	wMelPop	12	Female
7	16	1	Wol+	w1118	wMelPop	12	Female
7	16	1	Wol+	w1118	wMelPop	12	Female
7	16	1	Wol+	w1118	wMelPop	12	Female
7	16	1	Wol+	w1118	wMelPop	12	Female
7	17	1	Wol+	w1118	wMelPop	12	Female
1	12	1	Wol+	iso	wMelPop	13	Female
1	12	1	Wol+	iso	wMelPop	13	Female
1	12	1	Wol+	iso	wMelPop	13	Female
1	13	1	Wol+	iso	wMelPop	13	Female
1	14	1	Wol+	iso	wMelPop	13	Female
1	14	1	Wol+	iso	wMelPop	13	Female
1	14	1	Wol+	iso	wMelPop	13	Female
1	14	1	Wol+	iso	wMelPop	13	Female
1	14	1	Wol+	iso	wMelPop	13	Female
1	15	1	Wol+	iso	wMelPop	13	Female
2	8	1	Wol+	iso	wMelPop	13	Female
2	12	1	Wol+	iso	wMelPop	13	Female
2	13	1	Wol+	iso	wMelPop	13	Female
2	13	1	Wol+	iso	wMelPop	13	Female
2	14	1	Wol+	iso	wMelPop	13	Female
2	14	1	Wol+	iso	wMelPop	13	Female
2	14	1	Wol+	iso	wMelPop	13	Female
2	15	1	Wol+	iso	wMelPop	13	Female
2	15	1	Wol+	iso	wMelPop	13	Female
2	22	1	Wol+	iso	wMelPop	13	Female
3	11	1	Wol+	iso	wMelPop	13	Female
3	12	1	Wol+	iso	wMelPop	13	Female
3	12	1	Wol+	iso	wMelPop	13	Female
3	12	1	Wol+	iso	wMelPop	13	Female
3	12	1	Wol+	iso	wMelPop	13	Female
3	12	1	Wol+	iso	wMelPop	13	Female
3	12	1	Wol+	iso	wMelPop	13	Female
3	12	1	Wol+	iso	wMelPop	13	Female
3	12	1	Wol+	iso	wMelPop	13	Female
3	15	1	Wol+	iso	wMelPop	13	Female
4	10	1	Wol+	iso	wMelPop	13	Female
4	10	1	Wol+	iso	wMelPop	13	Female
4	14	1	Wol+	iso	wMelPop	13	Female
4	14	1	Wol+	iso	wMelPop	13	Female
4	14	1	Wol+	iso	wMelPop	13	Female
4	14	1	Wol+	iso	wMelPop	13	Female
4	14	1	Wol+	iso	wMelPop	13	Female
4	15	1	Wol+	iso	wMelPop	13	Female
4	15	1	Wol+	iso	wMelPop	13	Female
4	15	1	Wol+	iso	wMelPop	13	Female
5	11	1	Wol+	iso	wMelPop	13	Female
5	11	1	Wol+	iso	wMelPop	13	Female
5	11	1	Wol+	iso	wMelPop	13	Female
5	11	1	Wol+	iso	wMelPop	13	Female
5	13	1	Wol+	iso	wMelPop	13	Female
5	14	1	Wol+	iso	wMelPop	13	Female
5	14	1	Wol+	iso	wMelPop	13	Female
5	14	1	Wol+	iso	wMelPop	13	Female
5	14	1	Wol+	iso	wMelPop	13	Female
5	23	1	Wol+	iso	wMelPop	13	Female
6	11	1	Wol+	iso	wMelPop	13	Female
6	12	1	Wol+	iso	wMelPop	13	Female
6	13	1	Wol+	iso	wMelPop	13	Female
6	13	1	Wol+	iso	wMelPop	13	Female
6	13	1	Wol+	iso	wMelPop	13	Female
6	14	1	Wol+	iso	wMelPop	13	Female
6	14	1	Wol+	iso	wMelPop	13	Female
6	14	1	Wol+	iso	wMelPop	13	Female
6	15	1	Wol+	iso	wMelPop	13	Female
6	15	1	Wol+	iso	wMelPop	13	Female
7	15	1	Wol+	iso	wMelPop	13	Female
7	15	1	Wol+	iso	wMelPop	13	Female
7	16	1	Wol+	iso	wMelPop	13	Female
7	16	1	Wol+	iso	wMelPop	13	Female
7	16	1	Wol+	iso	wMelPop	13	Female
7	16	1	Wol+	iso	wMelPop	13	Female
7	16	1	Wol+	iso	wMelPop	13	Female
7	16	1	Wol+	iso	wMelPop	13	Female
7	16	1	Wol+	iso	wMelPop	13	Female
7	93	0	Wol+	iso	wMelPop	13	Female
1	24	1	Wol-	iso	-	-	Female
1	40	1	Wol-	iso	-	-	Female
1	47	1	Wol-	iso	-	-	Female
1	47	1	Wol-	iso	-	-	Female
1	48	1	Wol-	iso	-	-	Female
1	48	1	Wol-	iso	-	-	Female
1	51	1	Wol-	iso	-	-	Female
1	52	1	Wol-	iso	-	-	Female
1	53	1	Wol-	iso	-	-	Female
1	53	1	Wol-	iso	-	-	Female
2	49	1	Wol-	iso	-	-	Female
2	49	1	Wol-	iso	-	-	Female
2	49	1	Wol-	iso	-	-	Female
2	49	1	Wol-	iso	-	-	Female
2	49	1	Wol-	iso	-	-	Female
2	49	1	Wol-	iso	-	-	Female
2	50	1	Wol-	iso	-	-	Female
2	50	1	Wol-	iso	-	-	Female
2	51	1	Wol-	iso	-	-	Female
2	51	1	Wol-	iso	-	-	Female
3	24	1	Wol-	iso	-	-	Female
3	36	1	Wol-	iso	-	-	Female
3	42	1	Wol-	iso	-	-	Female
3	42	1	Wol-	iso	-	-	Female
3	43	1	Wol-	iso	-	-	Female
3	49	1	Wol-	iso	-	-	Female
3	53	1	Wol-	iso	-	-	Female
3	53	1	Wol-	iso	-	-	Female
3	53	1	Wol-	iso	-	-	Female
3	54	1	Wol-	iso	-	-	Female
4	31	1	Wol-	iso	-	-	Female
4	45	1	Wol-	iso	-	-	Female
4	48	1	Wol-	iso	-	-	Female
4	49	1	Wol-	iso	-	-	Female
4	50	1	Wol-	iso	-	-	Female
4	50	1	Wol-	iso	-	-	Female
4	50	1	Wol-	iso	-	-	Female
4	53	1	Wol-	iso	-	-	Female
4	54	1	Wol-	iso	-	-	Female
4	54	1	Wol-	iso	-	-	Female
5	45	1	Wol-	iso	-	-	Female
5	47	1	Wol-	iso	-	-	Female
5	50	1	Wol-	iso	-	-	Female
5	51	1	Wol-	iso	-	-	Female
5	52	1	Wol-	iso	-	-	Female
5	53	1	Wol-	iso	-	-	Female
5	54	1	Wol-	iso	-	-	Female
5	55	1	Wol-	iso	-	-	Female
5	58	1	Wol-	iso	-	-	Female
5	59	1	Wol-	iso	-	-	Female
6	47	1	Wol-	iso	-	-	Female
6	50	1	Wol-	iso	-	-	Female
6	51	1	Wol-	iso	-	-	Female
6	51	1	Wol-	iso	-	-	Female
6	51	1	Wol-	iso	-	-	Female
6	51	1	Wol-	iso	-	-	Female
6	51	1	Wol-	iso	-	-	Female
6	51	1	Wol-	iso	-	-	Female
6	52	1	Wol-	iso	-	-	Female
6	52	1	Wol-	iso	-	-	Female
7	47	1	Wol-	iso	-	-	Female
7	48	1	Wol-	iso	-	-	Female
7	48	1	Wol-	iso	-	-	Female
7	48	1	Wol-	iso	-	-	Female
7	50	1	Wol-	iso	-	-	Female
7	54	1	Wol-	iso	-	-	Female
7	54	1	Wol-	iso	-	-	Female
7	54	1	Wol-	iso	-	-	Female
7	58	1	Wol-	iso	-	-	Female
7	58	1	Wol-	iso	-	-	Female
1	5	1	Wol+	w1118	wMelPop	2	Female
1	8	1	Wol+	w1118	wMelPop	2	Female
1	22	1	Wol+	w1118	wMelPop	2	Female
1	22	1	Wol+	w1118	wMelPop	2	Female
1	24	1	Wol+	w1118	wMelPop	2	Female
1	24	1	Wol+	w1118	wMelPop	2	Female
1	25	1	Wol+	w1118	wMelPop	2	Female
1	25	1	Wol+	w1118	wMelPop	2	Female
1	28	1	Wol+	w1118	wMelPop	2	Female
1	32	1	Wol+	w1118	wMelPop	2	Female
2	9	1	Wol+	w1118	wMelPop	2	Female
2	12	1	Wol+	w1118	wMelPop	2	Female
2	27	1	Wol+	w1118	wMelPop	2	Female
2	28	1	Wol+	w1118	wMelPop	2	Female
2	29	1	Wol+	w1118	wMelPop	2	Female
2	29	1	Wol+	w1118	wMelPop	2	Female
2	29	1	Wol+	w1118	wMelPop	2	Female
2	30	1	Wol+	w1118	wMelPop	2	Female
2	31	1	Wol+	w1118	wMelPop	2	Female
2	36	1	Wol+	w1118	wMelPop	2	Female
3	27	1	Wol+	w1118	wMelPop	2	Female
3	27	1	Wol+	w1118	wMelPop	2	Female
3	29	1	Wol+	w1118	wMelPop	2	Female
3	29	1	Wol+	w1118	wMelPop	2	Female
3	29	1	Wol+	w1118	wMelPop	2	Female
3	30	1	Wol+	w1118	wMelPop	2	Female
3	30	1	Wol+	w1118	wMelPop	2	Female
3	30	1	Wol+	w1118	wMelPop	2	Female
3	32	1	Wol+	w1118	wMelPop	2	Female
3	33	1	Wol+	w1118	wMelPop	2	Female
4	19	1	Wol+	w1118	wMelPop	2	Female
4	19	1	Wol+	w1118	wMelPop	2	Female
4	26	1	Wol+	w1118	wMelPop	2	Female
4	29	1	Wol+	w1118	wMelPop	2	Female
4	30	1	Wol+	w1118	wMelPop	2	Female
4	30	1	Wol+	w1118	wMelPop	2	Female
4	30	1	Wol+	w1118	wMelPop	2	Female
4	33	1	Wol+	w1118	wMelPop	2	Female
4	34	1	Wol+	w1118	wMelPop	2	Female
4	42	1	Wol+	w1118	wMelPop	2	Female
5	12	1	Wol+	w1118	wMelPop	2	Female
5	12	1	Wol+	w1118	wMelPop	2	Female
5	26	1	Wol+	w1118	wMelPop	2	Female
5	26	1	Wol+	w1118	wMelPop	2	Female
5	26	1	Wol+	w1118	wMelPop	2	Female
5	29	1	Wol+	w1118	wMelPop	2	Female
5	29	1	Wol+	w1118	wMelPop	2	Female
5	29	1	Wol+	w1118	wMelPop	2	Female
5	30	1	Wol+	w1118	wMelPop	2	Female
5	30	1	Wol+	w1118	wMelPop	2	Female
6	6	1	Wol+	w1118	wMelPop	2	Female
6	12	1	Wol+	w1118	wMelPop	2	Female
6	25	1	Wol+	w1118	wMelPop	2	Female
6	26	1	Wol+	w1118	wMelPop	2	Female
6	28	1	Wol+	w1118	wMelPop	2	Female
6	29	1	Wol+	w1118	wMelPop	2	Female
6	29	1	Wol+	w1118	wMelPop	2	Female
6	29	1	Wol+	w1118	wMelPop	2	Female
6	29	1	Wol+	w1118	wMelPop	2	Female
6	29	1	Wol+	w1118	wMelPop	2	Female
7	30	1	Wol+	w1118	wMelPop	2	Female
7	30	1	Wol+	w1118	wMelPop	2	Female
7	30	1	Wol+	w1118	wMelPop	2	Female
7	31	1	Wol+	w1118	wMelPop	2	Female
7	31	1	Wol+	w1118	wMelPop	2	Female
7	31	1	Wol+	w1118	wMelPop	2	Female
7	33	1	Wol+	w1118	wMelPop	2	Female
7	33	1	Wol+	w1118	wMelPop	2	Female
7	34	1	Wol+	w1118	wMelPop	2	Female
7	34	1	Wol+	w1118	wMelPop	2	Female
1	11	1	Wol+	w1118	wMelPop	1	Female
1	41	1	Wol+	w1118	wMelPop	1	Female
1	41	1	Wol+	w1118	wMelPop	1	Female
1	47	1	Wol+	w1118	wMelPop	1	Female
1	48	1	Wol+	w1118	wMelPop	1	Female
1	48	1	Wol+	w1118	wMelPop	1	Female
1	48	1	Wol+	w1118	wMelPop	1	Female
1	52	1	Wol+	w1118	wMelPop	1	Female
1	52	1	Wol+	w1118	wMelPop	1	Female
1	53	1	Wol+	w1118	wMelPop	1	Female
2	38	1	Wol+	w1118	wMelPop	1	Female
2	41	1	Wol+	w1118	wMelPop	1	Female
2	42	1	Wol+	w1118	wMelPop	1	Female
2	42	1	Wol+	w1118	wMelPop	1	Female
2	42	1	Wol+	w1118	wMelPop	1	Female
2	42	1	Wol+	w1118	wMelPop	1	Female
2	46	1	Wol+	w1118	wMelPop	1	Female
2	46	1	Wol+	w1118	wMelPop	1	Female
2	48	1	Wol+	w1118	wMelPop	1	Female
2	49	1	Wol+	w1118	wMelPop	1	Female
3	8	1	Wol+	w1118	wMelPop	1	Female
3	45	1	Wol+	w1118	wMelPop	1	Female
3	45	1	Wol+	w1118	wMelPop	1	Female
3	46	1	Wol+	w1118	wMelPop	1	Female
3	46	1	Wol+	w1118	wMelPop	1	Female
3	46	1	Wol+	w1118	wMelPop	1	Female
3	47	1	Wol+	w1118	wMelPop	1	Female
3	52	1	Wol+	w1118	wMelPop	1	Female
3	52	1	Wol+	w1118	wMelPop	1	Female
3	52	1	Wol+	w1118	wMelPop	1	Female
4	3	1	Wol+	w1118	wMelPop	1	Female
4	10	1	Wol+	w1118	wMelPop	1	Female
4	31	1	Wol+	w1118	wMelPop	1	Female
4	45	1	Wol+	w1118	wMelPop	1	Female
4	46	1	Wol+	w1118	wMelPop	1	Female
4	48	1	Wol+	w1118	wMelPop	1	Female
4	48	1	Wol+	w1118	wMelPop	1	Female
4	50	1	Wol+	w1118	wMelPop	1	Female
4	52	1	Wol+	w1118	wMelPop	1	Female
5	3	1	Wol+	w1118	wMelPop	1	Female
5	8	1	Wol+	w1118	wMelPop	1	Female
5	11	1	Wol+	w1118	wMelPop	1	Female
5	25	1	Wol+	w1118	wMelPop	1	Female
5	44	1	Wol+	w1118	wMelPop	1	Female
5	46	1	Wol+	w1118	wMelPop	1	Female
5	48	1	Wol+	w1118	wMelPop	1	Female
5	49	1	Wol+	w1118	wMelPop	1	Female
5	53	1	Wol+	w1118	wMelPop	1	Female
6	42	1	Wol+	w1118	wMelPop	1	Female
6	46	1	Wol+	w1118	wMelPop	1	Female
6	47	1	Wol+	w1118	wMelPop	1	Female
6	47	1	Wol+	w1118	wMelPop	1	Female
6	48	1	Wol+	w1118	wMelPop	1	Female
6	48	1	Wol+	w1118	wMelPop	1	Female
6	48	1	Wol+	w1118	wMelPop	1	Female
6	50	1	Wol+	w1118	wMelPop	1	Female
6	52	1	Wol+	w1118	wMelPop	1	Female
6	52	1	Wol+	w1118	wMelPop	1	Female
7	27	1	Wol+	w1118	wMelPop	1	Female
7	46	1	Wol+	w1118	wMelPop	1	Female
7	49	1	Wol+	w1118	wMelPop	1	Female
7	49	1	Wol+	w1118	wMelPop	1	Female
7	52	1	Wol+	w1118	wMelPop	1	Female
7	53	1	Wol+	w1118	wMelPop	1	Female
7	53	1	Wol+	w1118	wMelPop	1	Female
7	53	1	Wol+	w1118	wMelPop	1	Female
7	54	1	Wol+	w1118	wMelPop	1	Female
7	54	1	Wol+	w1118	wMelPop	1	Female
1	43	1	Wol+	iso	wMelCS_b	1	Female
1	45	1	Wol+	iso	wMelCS_b	1	Female
1	45	1	Wol+	iso	wMelCS_b	1	Female
1	46	1	Wol+	iso	wMelCS_b	1	Female
1	47	1	Wol+	iso	wMelCS_b	1	Female
1	48	1	Wol+	iso	wMelCS_b	1	Female
1	48	1	Wol+	iso	wMelCS_b	1	Female
1	48	1	Wol+	iso	wMelCS_b	1	Female
1	48	1	Wol+	iso	wMelCS_b	1	Female
1	50	1	Wol+	iso	wMelCS_b	1	Female
2	45	1	Wol+	iso	wMelCS_b	1	Female
2	45	1	Wol+	iso	wMelCS_b	1	Female
2	45	1	Wol+	iso	wMelCS_b	1	Female
2	48	1	Wol+	iso	wMelCS_b	1	Female
2	48	1	Wol+	iso	wMelCS_b	1	Female
2	49	1	Wol+	iso	wMelCS_b	1	Female
2	49	1	Wol+	iso	wMelCS_b	1	Female
2	52	1	Wol+	iso	wMelCS_b	1	Female
2	52	1	Wol+	iso	wMelCS_b	1	Female
2	54	1	Wol+	iso	wMelCS_b	1	Female
3	46	1	Wol+	iso	wMelCS_b	1	Female
3	46	1	Wol+	iso	wMelCS_b	1	Female
3	46	1	Wol+	iso	wMelCS_b	1	Female
3	47	1	Wol+	iso	wMelCS_b	1	Female
3	48	1	Wol+	iso	wMelCS_b	1	Female
3	48	1	Wol+	iso	wMelCS_b	1	Female
3	49	1	Wol+	iso	wMelCS_b	1	Female
3	52	1	Wol+	iso	wMelCS_b	1	Female
3	53	1	Wol+	iso	wMelCS_b	1	Female
3	53	1	Wol+	iso	wMelCS_b	1	Female
4	8	1	Wol+	iso	wMelCS_b	1	Female
4	46	1	Wol+	iso	wMelCS_b	1	Female
4	46	1	Wol+	iso	wMelCS_b	1	Female
4	48	1	Wol+	iso	wMelCS_b	1	Female
4	48	1	Wol+	iso	wMelCS_b	1	Female
4	48	1	Wol+	iso	wMelCS_b	1	Female
4	49	1	Wol+	iso	wMelCS_b	1	Female
4	49	1	Wol+	iso	wMelCS_b	1	Female
4	52	1	Wol+	iso	wMelCS_b	1	Female
4	52	1	Wol+	iso	wMelCS_b	1	Female
5	44	1	Wol+	iso	wMelCS_b	1	Female
5	48	1	Wol+	iso	wMelCS_b	1	Female
5	48	1	Wol+	iso	wMelCS_b	1	Female
5	48	1	Wol+	iso	wMelCS_b	1	Female
5	48	1	Wol+	iso	wMelCS_b	1	Female
5	48	1	Wol+	iso	wMelCS_b	1	Female
5	49	1	Wol+	iso	wMelCS_b	1	Female
5	49	1	Wol+	iso	wMelCS_b	1	Female
5	52	1	Wol+	iso	wMelCS_b	1	Female
6	42	1	Wol+	iso	wMelCS_b	1	Female
6	42	1	Wol+	iso	wMelCS_b	1	Female
6	48	1	Wol+	iso	wMelCS_b	1	Female
6	48	1	Wol+	iso	wMelCS_b	1	Female
6	49	1	Wol+	iso	wMelCS_b	1	Female
6	49	1	Wol+	iso	wMelCS_b	1	Female
6	49	1	Wol+	iso	wMelCS_b	1	Female
6	51	1	Wol+	iso	wMelCS_b	1	Female
6	52	1	Wol+	iso	wMelCS_b	1	Female
6	52	1	Wol+	iso	wMelCS_b	1	Female
7	49	1	Wol+	iso	wMelCS_b	1	Female
7	49	1	Wol+	iso	wMelCS_b	1	Female
7	50	1	Wol+	iso	wMelCS_b	1	Female
7	50	1	Wol+	iso	wMelCS_b	1	Female
7	51	1	Wol+	iso	wMelCS_b	1	Female
7	53	1	Wol+	iso	wMelCS_b	1	Female
7	53	1	Wol+	iso	wMelCS_b	1	Female
7	53	1	Wol+	iso	wMelCS_b	1	Female
7	56	1	Wol+	iso	wMelCS_b	1	Female
7	56	1	Wol+	iso	wMelCS_b	1	Female
