# Supplementary material for: Mutualism Breakdown by Amplification of Wolbachia Genes
Source: PLoS Biol. 2015 Feb 10;13(2):e1002065. doi: 10.1371/journal.pbio.1002065 (PMC4323108; doi:10.1371/journal.pbio.1002065)
Supplement: S5 Data — (XLS) [file pbio.1002065.s005.xls]

## Sheet: Fig. 3B rev sel
Replicate (vial number)	Time (day)	Status (1-dead; 0-alive)	Wolbachia_status	Wolbachia_variant	Selection_line	Direction_of_the_selection	Sex
1	28	1	Wol+	wMelPop	low copy line 2	forward	Female
1	28	1	Wol+	wMelPop	low copy line 2	forward	Female
1	28	1	Wol+	wMelPop	low copy line 2	forward	Female
1	28	1	Wol+	wMelPop	low copy line 2	forward	Female
1	30	1	Wol+	wMelPop	low copy line 2	forward	Female
1	31	1	Wol+	wMelPop	low copy line 2	forward	Female
1	31	1	Wol+	wMelPop	low copy line 2	forward	Female
1	33	1	Wol+	wMelPop	low copy line 2	forward	Female
1	34	1	Wol+	wMelPop	low copy line 2	forward	Female
1	34	1	Wol+	wMelPop	low copy line 2	forward	Female
2	31	1	Wol+	wMelPop	low copy line 2	forward	Female
2	31	1	Wol+	wMelPop	low copy line 2	forward	Female
2	31	1	Wol+	wMelPop	low copy line 2	forward	Female
2	33	1	Wol+	wMelPop	low copy line 2	forward	Female
2	33	1	Wol+	wMelPop	low copy line 2	forward	Female
2	34	1	Wol+	wMelPop	low copy line 2	forward	Female
2	34	1	Wol+	wMelPop	low copy line 2	forward	Female
2	34	1	Wol+	wMelPop	low copy line 2	forward	Female
2	35	1	Wol+	wMelPop	low copy line 2	forward	Female
2	35	1	Wol+	wMelPop	low copy line 2	forward	Female
3	27	1	Wol+	wMelPop	low copy line 2	forward	Female
3	27	1	Wol+	wMelPop	low copy line 2	forward	Female
3	30	1	Wol+	wMelPop	low copy line 2	forward	Female
3	33	1	Wol+	wMelPop	low copy line 2	forward	Female
3	33	1	Wol+	wMelPop	low copy line 2	forward	Female
3	33	1	Wol+	wMelPop	low copy line 2	forward	Female
3	36	1	Wol+	wMelPop	low copy line 2	forward	Female
3	37	1	Wol+	wMelPop	low copy line 2	forward	Female
3	38	1	Wol+	wMelPop	low copy line 2	forward	Female
3	38	1	Wol+	wMelPop	low copy line 2	forward	Female
4	27	1	Wol+	wMelPop	low copy line 2	forward	Female
4	30	1	Wol+	wMelPop	low copy line 2	forward	Female
4	34	1	Wol+	wMelPop	low copy line 2	forward	Female
4	34	1	Wol+	wMelPop	low copy line 2	forward	Female
4	35	1	Wol+	wMelPop	low copy line 2	forward	Female
4	37	1	Wol+	wMelPop	low copy line 2	forward	Female
4	42	1	Wol+	wMelPop	low copy line 2	forward	Female
4	42	1	Wol+	wMelPop	low copy line 2	forward	Female
4	42	1	Wol+	wMelPop	low copy line 2	forward	Female
4	42	1	Wol+	wMelPop	low copy line 2	forward	Female
5	27	1	Wol+	wMelPop	low copy line 2	forward	Female
5	27	1	Wol+	wMelPop	low copy line 2	forward	Female
5	27	1	Wol+	wMelPop	low copy line 2	forward	Female
5	30	1	Wol+	wMelPop	low copy line 2	forward	Female
5	32	1	Wol+	wMelPop	low copy line 2	forward	Female
5	32	1	Wol+	wMelPop	low copy line 2	forward	Female
5	33	1	Wol+	wMelPop	low copy line 2	forward	Female
5	33	1	Wol+	wMelPop	low copy line 2	forward	Female
5	33	1	Wol+	wMelPop	low copy line 2	forward	Female
5	34	1	Wol+	wMelPop	low copy line 2	forward	Female
6	21	1	Wol+	wMelPop	low copy line 2	forward	Female
6	26	1	Wol+	wMelPop	low copy line 2	forward	Female
6	32	1	Wol+	wMelPop	low copy line 2	forward	Female
6	34	1	Wol+	wMelPop	low copy line 2	forward	Female
6	36	1	Wol+	wMelPop	low copy line 2	forward	Female
6	36	1	Wol+	wMelPop	low copy line 2	forward	Female
6	36	1	Wol+	wMelPop	low copy line 2	forward	Female
6	37	1	Wol+	wMelPop	low copy line 2	forward	Female
6	41	1	Wol+	wMelPop	low copy line 2	forward	Female
6	45	1	Wol+	wMelPop	low copy line 2	forward	Female
1	18	1	Wol+	wMelPop	low copy line 2	reverse	Female
1	18	1	Wol+	wMelPop	low copy line 2	reverse	Female
1	18	1	Wol+	wMelPop	low copy line 2	reverse	Female
1	18	1	Wol+	wMelPop	low copy line 2	reverse	Female
1	18	1	Wol+	wMelPop	low copy line 2	reverse	Female
1	18	1	Wol+	wMelPop	low copy line 2	reverse	Female
1	19	1	Wol+	wMelPop	low copy line 2	reverse	Female
1	19	1	Wol+	wMelPop	low copy line 2	reverse	Female
1	19	1	Wol+	wMelPop	low copy line 2	reverse	Female
1	19	1	Wol+	wMelPop	low copy line 2	reverse	Female
2	11	1	Wol+	wMelPop	low copy line 2	reverse	Female
2	16	1	Wol+	wMelPop	low copy line 2	reverse	Female
2	16	1	Wol+	wMelPop	low copy line 2	reverse	Female
2	16	1	Wol+	wMelPop	low copy line 2	reverse	Female
2	16	1	Wol+	wMelPop	low copy line 2	reverse	Female
2	17	1	Wol+	wMelPop	low copy line 2	reverse	Female
2	17	1	Wol+	wMelPop	low copy line 2	reverse	Female
2	17	1	Wol+	wMelPop	low copy line 2	reverse	Female
2	18	1	Wol+	wMelPop	low copy line 2	reverse	Female
2	18	1	Wol+	wMelPop	low copy line 2	reverse	Female
3	12	1	Wol+	wMelPop	low copy line 2	reverse	Female
3	16	1	Wol+	wMelPop	low copy line 2	reverse	Female
3	17	1	Wol+	wMelPop	low copy line 2	reverse	Female
3	17	1	Wol+	wMelPop	low copy line 2	reverse	Female
3	17	1	Wol+	wMelPop	low copy line 2	reverse	Female
3	17	1	Wol+	wMelPop	low copy line 2	reverse	Female
3	18	1	Wol+	wMelPop	low copy line 2	reverse	Female
3	20	1	Wol+	wMelPop	low copy line 2	reverse	Female
3	20	1	Wol+	wMelPop	low copy line 2	reverse	Female
3	21	1	Wol+	wMelPop	low copy line 2	reverse	Female
4	16	1	Wol+	wMelPop	low copy line 2	reverse	Female
4	17	1	Wol+	wMelPop	low copy line 2	reverse	Female
4	18	1	Wol+	wMelPop	low copy line 2	reverse	Female
4	18	1	Wol+	wMelPop	low copy line 2	reverse	Female
4	18	1	Wol+	wMelPop	low copy line 2	reverse	Female
4	18	1	Wol+	wMelPop	low copy line 2	reverse	Female
4	18	1	Wol+	wMelPop	low copy line 2	reverse	Female
4	18	1	Wol+	wMelPop	low copy line 2	reverse	Female
4	19	1	Wol+	wMelPop	low copy line 2	reverse	Female
4	21	1	Wol+	wMelPop	low copy line 2	reverse	Female
5	17	1	Wol+	wMelPop	low copy line 2	reverse	Female
5	17	1	Wol+	wMelPop	low copy line 2	reverse	Female
5	17	1	Wol+	wMelPop	low copy line 2	reverse	Female
5	17	1	Wol+	wMelPop	low copy line 2	reverse	Female
5	17	1	Wol+	wMelPop	low copy line 2	reverse	Female
5	17	1	Wol+	wMelPop	low copy line 2	reverse	Female
5	17	1	Wol+	wMelPop	low copy line 2	reverse	Female
5	18	1	Wol+	wMelPop	low copy line 2	reverse	Female
5	18	1	Wol+	wMelPop	low copy line 2	reverse	Female
5	19	1	Wol+	wMelPop	low copy line 2	reverse	Female
6	12	1	Wol+	wMelPop	low copy line 2	reverse	Female
6	16	1	Wol+	wMelPop	low copy line 2	reverse	Female
6	16	1	Wol+	wMelPop	low copy line 2	reverse	Female
6	17	1	Wol+	wMelPop	low copy line 2	reverse	Female
6	17	1	Wol+	wMelPop	low copy line 2	reverse	Female
6	17	1	Wol+	wMelPop	low copy line 2	reverse	Female
6	17	1	Wol+	wMelPop	low copy line 2	reverse	Female
6	17	1	Wol+	wMelPop	low copy line 2	reverse	Female
6	17	1	Wol+	wMelPop	low copy line 2	reverse	Female
6	18	1	Wol+	wMelPop	low copy line 2	reverse	Female
