# Supplementary material for: Mutualism Breakdown by Amplification of Wolbachia Genes
Source: PLoS Biol. 2015 Feb 10;13(2):e1002065. doi: 10.1371/journal.pbio.1002065 (PMC4323108; doi:10.1371/journal.pbio.1002065)
Supplement: S6 Data — (XLS) [file pbio.1002065.s006.xls]

## Sheet: sd2 (2)
Wolbachia_variant	Timepoint	wsp relative abundance
wMelCS_b	0 days	1.5634
wMelCS_b	0 days	1.39928
wMelCS_b	0 days	1.26635
wMelCS_b	0 days	0.953087
wMelCS_b	0 days	1.72841
wMelCS_b	0 days	1.68115
wMelCS_b	0 days	1.69284
wMelCS_b	0 days	1
wMelCS_b	0 days	1.37078
wMelCS_b	0 days	1.43862
wMelCS_b	0 days	1.00696
wMelCS_b	0 days	0.949137
wMelCS_b	0 days	0.726986
wMelCS_b	0 days	1.83361
wMelCS_b	0 days	0.832199
wMelCS_b	0 days	1.04658
wMelCS_b	0 days	1.27516
wMelCS_b	0 days	1.40511
wMelCS_b	14 days	1.62388
wMelCS_b	14 days	1.30586
wMelCS_b	14 days	1.83967
wMelCS_b	14 days	1.64655
wMelCS_b	14 days	1.23515
wMelCS_b	14 days	1.8025
wMelCS_b	14 days	1.87214
wMelCS_b	14 days	1.29235
wMelCS_b	14 days	1.10191
wMelCS_b	14 days	1.13288
wMelCS_b	14 days	1.43396
wMelCS_b	14 days	1.60214
wMelCS_b	14 days	1.2611
wMelCS_b	14 days	2.33705
wMelCS_b	14 days	1.69312
wMelCS_b	14 days	1.63657
wMelCS_b	14 days	1.46986
wMelCS_b	14 days	1.41488
wMelCS_b	21 days	1.89171
wMelCS_b	21 days	2.67483
wMelCS_b	21 days	1.90454
wMelCS_b	21 days	2.29651
wMelCS_b	21 days	2.36108
wMelCS_b	21 days	2.21061
wMelCS_b	21 days	1.95131
wMelCS_b	21 days	1.85246
wMelCS_b	21 days	1.97171
wMelCS_b	21 days	1.79557
wMelCS_b	21 days	1.75892
wMelCS_b	21 days	1.61293
wMelCS_b	21 days	1.68143
wMelCS_b	21 days	2.02047
wMelCS_b	21 days	1.51513
wMelCS_b	21 days	1.92276
wMelCS_b	21 days	1.49038
wMelCS_b	7 days	1.47395
wMelCS_b	7 days	1.08274
wMelCS_b	7 days	1.65828
wMelCS_b	7 days	21.7727
wMelCS_b	7 days	1.54829
wMelCS_b	7 days	1.30989
wMelCS_b	7 days	1.57401
wMelCS_b	7 days	1.37026
wMelCS_b	7 days	0.933033
wMelCS_b	7 days	1
wMelCS_b	7 days	1.12896
wMelCS_b	7 days	1.3284
wMelCS_b	7 days	1.19748
wMelCS_b	7 days	0.898132
wMelCS_b	7 days	1.38032
wMelCS_b	7 days	1.21477
wMelCS_b	7 days	1.18565
wMelCS_b	7 days	1.1939
wMelCS_b	7 days	1.49038
High copy wMelPop w1118 mother	0 days	7.08461
High copy wMelPop w1118 mother	0 days	5.40557
High copy wMelPop w1118 mother	0 days	3.45978
High copy wMelPop w1118 mother	0 days	6.67814
High copy wMelPop w1118 mother	0 days	2.98076
High copy wMelPop w1118 mother	0 days	3.80909
High copy wMelPop w1118 mother	0 days	2.75108
High copy wMelPop w1118 mother	0 days	2.95878
High copy wMelPop w1118 mother	0 days	4.06904
High copy wMelPop w1118 mother	0 days	3.61752
High copy wMelPop w1118 mother	0 days	5.44408
High copy wMelPop w1118 mother	0 days	3.70635
High copy wMelPop w1118 mother	0 days	3.4574
High copy wMelPop w1118 mother	0 days	4.53154
High copy wMelPop w1118 mother	0 days	4.94061
High copy wMelPop w1118 mother	0 days	3.82378
High copy wMelPop w1118 mother	0 days	3.35353
High copy wMelPop w1118 mother	14 days	95.3027
High copy wMelPop w1118 mother	14 days	61.5824
High copy wMelPop w1118 mother	14 days	60.5244
High copy wMelPop w1118 mother	14 days	46.0459
High copy wMelPop w1118 mother	14 days	48.1575
High copy wMelPop w1118 mother	14 days	42.3708
High copy wMelPop w1118 mother	14 days	82.9798
High copy wMelPop w1118 mother	14 days	32.8996
High copy wMelPop w1118 mother	14 days	40.3554
High copy wMelPop w1118 mother	14 days	38.8542
High copy wMelPop w1118 mother	14 days	48.4924
High copy wMelPop w1118 mother	14 days	42.3708
High copy wMelPop w1118 mother	14 days	57.0711
High copy wMelPop w1118 mother	14 days	46.5271
High copy wMelPop w1118 mother	14 days	30.1691
High copy wMelPop w1118 mother	14 days	23.2745
High copy wMelPop w1118 mother	14 days	84.4883
High copy wMelPop w1118 mother	14 days	46.8728
High copy wMelPop w1118 mother	14 days	48.0238
High copy wMelPop w1118 mother	7 days	10.6641
High copy wMelPop w1118 mother	7 days	15.6647
High copy wMelPop w1118 mother	7 days	5.44782
High copy wMelPop w1118 mother	7 days	16.9645
High copy wMelPop w1118 mother	7 days	14.3149
High copy wMelPop w1118 mother	7 days	15.455
High copy wMelPop w1118 mother	7 days	15.455
High copy wMelPop w1118 mother	7 days	12.8171
High copy wMelPop w1118 mother	7 days	17.5657
High copy wMelPop w1118 mother	7 days	15.2422
High copy wMelPop w1118 mother	7 days	10.9639
High copy wMelPop w1118 mother	7 days	14.1723
High copy wMelPop w1118 mother	7 days	11.3137
High copy wMelPop w1118 mother	7 days	17.2758
High copy wMelPop w1118 mother	7 days	19.02
High copy wMelPop w1118 mother	7 days	10.0958
High copy wMelPop w1118 mother	7 days	14.4769
High copy wMelPop w1118 mother	7 days	14.1692
High copy wMelPop w1118 mother	7 days	8.37262
High copy wMelPop iso mother	0 days	4.02695
High copy wMelPop iso mother	0 days	4.31598
High copy wMelPop iso mother	0 days	3.32752
High copy wMelPop iso mother	0 days	12.3758
High copy wMelPop iso mother	0 days	3.45815
High copy wMelPop iso mother	0 days	3.00008
High copy wMelPop iso mother	0 days	2.77984
High copy wMelPop iso mother	0 days	3.2709
High copy wMelPop iso mother	0 days	5.25977
High copy wMelPop iso mother	0 days	3.11598
High copy wMelPop iso mother	0 days	2.50533
High copy wMelPop iso mother	0 days	6.36292
High copy wMelPop iso mother	0 days	2.92817
High copy wMelPop iso mother	0 days	3.27161
High copy wMelPop iso mother	0 days	3.63179
High copy wMelPop iso mother	0 days	2.00094
High copy wMelPop iso mother	0 days	3.09659
High copy wMelPop iso mother	0 days	3.41215
High copy wMelPop iso mother	14 days	52.3457
High copy wMelPop iso mother	14 days	110.618
High copy wMelPop iso mother	14 days	91.1042
High copy wMelPop iso mother	14 days	115.316
High copy wMelPop iso mother	14 days	88.9206
High copy wMelPop iso mother	14 days	122.739
High copy wMelPop iso mother	14 days	96.315
High copy wMelPop iso mother	14 days	37.014
High copy wMelPop iso mother	14 days	35.6218
High copy wMelPop iso mother	14 days	44.3235
High copy wMelPop iso mother	14 days	103.586
High copy wMelPop iso mother	14 days	106.868
High copy wMelPop iso mother	14 days	101.807
High copy wMelPop iso mother	14 days	93.0981
High copy wMelPop iso mother	14 days	34.5516
High copy wMelPop iso mother	14 days	98.748
High copy wMelPop iso mother	14 days	65.1494
High copy wMelPop iso mother	14 days	63.5878
High copy wMelPop iso mother	7 days	21.0345
High copy wMelPop iso mother	7 days	23.5832
High copy wMelPop iso mother	7 days	21.9429
High copy wMelPop iso mother	7 days	20.1743
High copy wMelPop iso mother	7 days	31.0054
High copy wMelPop iso mother	7 days	26.8053
High copy wMelPop iso mother	7 days	13.9772
High copy wMelPop iso mother	7 days	12.8616
High copy wMelPop iso mother	7 days	11.3137
High copy wMelPop iso mother	7 days	17.115
High copy wMelPop iso mother	7 days	15.5625
High copy wMelPop iso mother	7 days	7.67411
High copy wMelPop iso mother	7 days	14.6282
High copy wMelPop iso mother	7 days	23.1742
High copy wMelPop iso mother	7 days	16.5147
High copy wMelPop iso mother	7 days	21.269
iso		0.00110609
2 copy wMelPop	0 days	0.373632
2 copy wMelPop	0 days	1.56883
2 copy wMelPop	0 days	1.45466
2 copy wMelPop	0 days	2.46989
2 copy wMelPop	0 days	1.14033
2 copy wMelPop	0 days	2.36108
2 copy wMelPop	0 days	1.23542
2 copy wMelPop	0 days	1.23114
2 copy wMelPop	0 days	1.58008
2 copy wMelPop	0 days	1.31466
2 copy wMelPop	0 days	1.89868
2 copy wMelPop	0 days	1.36102
2 copy wMelPop	0 days	1.43396
2 copy wMelPop	0 days	1.90486
2 copy wMelPop	0 days	1.77085
2 copy wMelPop	0 days	1.32471
2 copy wMelPop	0 days	1.80961
2 copy wMelPop	0 days	1.41979
2 copy wMelPop	0 days	1.97339
2 copy wMelPop	14 days	3.92977
2 copy wMelPop	14 days	6.29604
2 copy wMelPop	14 days	4.57714
2 copy wMelPop	14 days	5.59619
2 copy wMelPop	14 days	3.12748
2 copy wMelPop	14 days	5.8754
2 copy wMelPop	14 days	2.62989
2 copy wMelPop	14 days	5.33204
2 copy wMelPop	14 days	3.19319
2 copy wMelPop	14 days	3.86291
2 copy wMelPop	14 days	4.12673
2 copy wMelPop	14 days	7.69909
2 copy wMelPop	14 days	3.61752
2 copy wMelPop	14 days	5.15041
2 copy wMelPop	14 days	2.44528
2 copy wMelPop	14 days	4.89286
2 copy wMelPop	21 days	8.54268
2 copy wMelPop	21 days	11.547
2 copy wMelPop	21 days	11.9542
2 copy wMelPop	21 days	11.1537
2 copy wMelPop	21 days	6.70132
2 copy wMelPop	21 days	7.88683
2 copy wMelPop	21 days	10.7737
2 copy wMelPop	21 days	13.5427
2 copy wMelPop	21 days	6.72459
2 copy wMelPop	21 days	8.48224
2 copy wMelPop	21 days	5.16829
2 copy wMelPop	21 days	5.48195
2 copy wMelPop	21 days	10.0539
2 copy wMelPop	21 days	9.64438
2 copy wMelPop	21 days	12.2478
2 copy wMelPop	21 days	6.70132
2 copy wMelPop	21 days	6.70705
2 copy wMelPop	21 days	6.30143
2 copy wMelPop	21 days	2.70509
2 copy wMelPop	7 days	2.68456
2 copy wMelPop	7 days	2.38616
2 copy wMelPop	7 days	2.0572
2 copy wMelPop	7 days	2.4957
2 copy wMelPop	7 days	2.60168
2 copy wMelPop	7 days	3.88912
2 copy wMelPop	7 days	2.78842
2 copy wMelPop	7 days	1.98618
2 copy wMelPop	7 days	1.77769
2 copy wMelPop	7 days	1.91148
2 copy wMelPop	7 days	1.73508
2 copy wMelPop	7 days	1.77154
2 copy wMelPop	7 days	2.24233
2 copy wMelPop	7 days	1.64148
2 copy wMelPop	7 days	2.55742
2 copy wMelPop	7 days	2.29053
2 copy wMelPop	7 days	2.73337
2 copy wMelPop	7 days	2.99111
2 copy wMelPop	7 days	2.35492
1 copy wMelPop	0 days	1.4842
1 copy wMelPop	0 days	1.72841
1 copy wMelPop	0 days	1.73441
1 copy wMelPop	0 days	0.747777
1 copy wMelPop	0 days	2.12792
1 copy wMelPop	0 days	1.10573
1 copy wMelPop	0 days	1.19334
1 copy wMelPop	0 days	1.29207
1 copy wMelPop	0 days	0.882703
1 copy wMelPop	0 days	0.98602
1 copy wMelPop	0 days	1.64148
1 copy wMelPop	0 days	1.4842
1 copy wMelPop	0 days	1.6077
1 copy wMelPop	0 days	0.650671
1 copy wMelPop	0 days	1.82696
1 copy wMelPop	0 days	0.996157
1 copy wMelPop	0 days	1.28849
1 copy wMelPop	0 days	1.47496
1 copy wMelPop	0 days	1.03935
1 copy wMelPop	14 days	2.13567
1 copy wMelPop	14 days	1.62388
1 copy wMelPop	14 days	1.75862
1 copy wMelPop	14 days	2.68411
1 copy wMelPop	14 days	1.02811
1 copy wMelPop	14 days	2.08448
1 copy wMelPop	14 days	0.976032
1 copy wMelPop	14 days	2.74097
1 copy wMelPop	14 days	1.06437
1 copy wMelPop	14 days	1.43365
1 copy wMelPop	14 days	0.873573
1 copy wMelPop	14 days	1.78347
1 copy wMelPop	14 days	0.965936
1 copy wMelPop	14 days	1.41421
1 copy wMelPop	14 days	1.53628
1 copy wMelPop	14 days	1.67096
1 copy wMelPop	14 days	1.29296
1 copy wMelPop	14 days	2.13714
1 copy wMelPop	21 days	1.93113
1 copy wMelPop	21 days	2.75957
1 copy wMelPop	21 days	2.39404
1 copy wMelPop	21 days	1.77085
1 copy wMelPop	21 days	1.92445
1 copy wMelPop	21 days	1.93113
1 copy wMelPop	21 days	2.18775
1 copy wMelPop	21 days	1.81434
1 copy wMelPop	21 days	1.79557
1 copy wMelPop	21 days	2.25744
1 copy wMelPop	21 days	1.97204
1 copy wMelPop	21 days	1.31011
1 copy wMelPop	21 days	2.91741
1 copy wMelPop	21 days	2.25744
1 copy wMelPop	21 days	2.02013
1 copy wMelPop	21 days	1.30195
1 copy wMelPop	21 days	1.30647
1 copy wMelPop	21 days	2.3225
1 copy wMelPop	21 days	1.35724
1 copy wMelPop	7 days	1.42869
1 copy wMelPop	7 days	1.22322
1 copy wMelPop	7 days	2.19534
1 copy wMelPop	7 days	1.80806
1 copy wMelPop	7 days	1.08632
1 copy wMelPop	7 days	1.38938
1 copy wMelPop	7 days	1.236
1 copy wMelPop	7 days	1.30586
1 copy wMelPop	7 days	1.26576
1 copy wMelPop	7 days	1.75283
1 copy wMelPop	7 days	0.407536
1 copy wMelPop	7 days	1.22662
1 copy wMelPop	7 days	1.18509
1 copy wMelPop	7 days	1.88516
1 copy wMelPop	7 days	1.04608
1 copy wMelPop	7 days	1.27899
1 copy wMelPop	7 days	1.43961
1 copy wMelPop	7 days	1.43961
1 copy wMelPop	7 days	1.89301

## Sheet: sd2
					mean	sd	sd*1.5					gora	dol
wsp	CS0d 1	0.458899		1.5634	1.2872	0.335359	0.670719		1.95792	0.616485		ok	ok
wsp	CS0d 2	0.410727		1.39928			0		1.95792	0.616485		ok	ok
wsp	CS0d a	0.463307		1.26635			0		1.95792	0.616485		ok	ok
wsp	CS0d b	0.348696		0.953087			0		1.95792	0.616485		ok	ok
wsp	CS0d c	0.404736		1.72841			0		1.95792	0.616485		ok	ok
wsp	CS0d e	0.393669		1.68115			0		1.95792	0.616485		ok	ok
wsp	CS0d f	0.396407		1.69284			0		1.95792	0.616485		ok	ok
wsp	CS0d1	0.337453	0.337453	1			0		1.95792	0.616485		ok	ok
wsp	CS0d2	0.462575		1.37078			0		1.95792	0.616485		ok	ok
wsp	CS0d3	0.422274		1.43862			0		1.95792	0.616485		ok	ok
wsp	CS0d4	0.3398		1.00696			0		1.95792	0.616485		ok	ok
wsp	CS0d4	0.278597		0.949137			0		1.95792	0.616485		ok	ok
wsp	CS0d5	0.245324		0.726986			0		1.95792	0.616485		ok	ok
wsp	CS0d5	0.538213		1.83361			0		1.95792	0.616485		ok	ok
wsp	CS0d6	0.280828		0.832199			0		1.95792	0.616485		ok	ok
wsp	CS0dd	0.3829		1.04658			0		1.95792	0.616485		ok	ok
wsp	CS0dh	0.46653		1.27516			0		1.95792	0.616485		ok	ok
wsp	CS0dj	0.514072		1.40511			0		1.95792	0.616485		ok	ok
wsp	CS14 d z	0.380259		1.62388	1.53898	0.310187	0.620374		2.15935	0.918602		ok	ok
wsp	CS14d 1	0.440666		1.30586			0		2.15935	0.918602		ok	ok
wsp	CS14d b	0.430789		1.83967			0		2.15935	0.918602		ok	ok
wsp	CS14d c	0.385567		1.64655			0		2.15935	0.918602		ok	ok
wsp	CS14d1	0.36255		1.23515			0		2.15935	0.918602		ok	ok
wsp	CS14d2	0.608259		1.8025			0		2.15935	0.918602		ok	ok
wsp	CS14d2	0.549522		1.87214			0		2.15935	0.918602		ok	ok
wsp	CS14d3	0.436108		1.29235			0		2.15935	0.918602		ok	ok
wsp	CS14d4	0.371841		1.10191			0		2.15935	0.918602		ok	ok
wsp	CS14d5	0.382295		1.13288			0		2.15935	0.918602		ok	ok
wsp	CS14d6	0.483892		1.43396			0		2.15935	0.918602		ok	ok
wsp	CS14d7	0.540647		1.60214			0		2.15935	0.918602		ok	ok
wsp	CS14d7	0.370167		1.2611			0		2.15935	0.918602		ok	ok
wsp	CS14d8	0.685986		2.33705			0		2.15935	0.918602		usun	ok
wsp	CS14d9	0.496977		1.69312			0		2.15935	0.918602		ok	ok
wsp	CS14df	0.598757		1.63657			0		2.15935	0.918602		ok	ok
wsp	CS14di	0.537763		1.46986			0		2.15935	0.918602		ok	ok
wsp	CS14dv	0.517647		1.41488			0		2.15935	0.918602		ok	ok
wsp	CS21d 1	0.555266		1.89171	1.93602	0.310911	0.621822		2.55784	1.3142		ok	ok
wsp	CS21d f	0.626356		2.67483			0		2.55784	1.3142		usun	ok
wsp	CS21d g	0.445981		1.90454			0		2.55784	1.3142		ok	ok
wsp	CS21d h	0.537767		2.29651			0		2.55784	1.3142		ok	ok
wsp	CS21d i	0.552886		2.36108			0		2.55784	1.3142		ok	ok
wsp	CS21d j	0.517652		2.21061			0		2.55784	1.3142		ok	ok
wsp	CS21d k	0.456933		1.95131			0		2.55784	1.3142		ok	ok
wsp	CS21d m	0.433786		1.85246			0		2.55784	1.3142		ok	ok
wsp	CS21d n	0.461708		1.97171			0		2.55784	1.3142		ok	ok
wsp	CS21d v	0.420464		1.79557			0		2.55784	1.3142		ok	ok
wsp	CS21d2	0.516289		1.75892			0		2.55784	1.3142		ok	ok
wsp	CS21d3	0.473439		1.61293			0		2.55784	1.3142		ok	ok
wsp	CS21d4	0.493544		1.68143			0		2.55784	1.3142		ok	ok
wsp	CS21d5	0.59306		2.02047			0		2.55784	1.3142		ok	ok
wsp	CS21dd	0.354794		1.51513			0		2.55784	1.3142		ok	ok
wsp	CS21de	0.703461		1.92276			0		2.55784	1.3142		ok	ok
wsp	CS21df	0.545269		1.49038			0		2.55784	1.3142		ok	ok
wsp	CS7d	0.432643		1.47395	2.35479	4.7072	9.4144		11.7692	-7.0596		ok	ok
wsp	CS7d 1	0.317813		1.08274			0		11.7692	-7.0596		ok	ok
wsp	CS7d 2	0.486749		1.65828			0		11.7692	-7.0596		ok	ok
wsp	CS7d a	5.09843		21.7727			0		11.7692	-7.0596		usun	ok
wsp	CS7d c	0.566458		1.54829			0		11.7692	-7.0596		ok	ok
wsp	CS7d e	0.306733		1.30989			0		11.7692	-7.0596		ok	ok
wsp	CS7d i	0.368581		1.57401			0		11.7692	-7.0596		ok	ok
wsp	CS7d m	0.320868		1.37026			0		11.7692	-7.0596		ok	ok
wsp	CS7d1	0.314855		0.933033			0		11.7692	-7.0596		ok	ok
wsp	CS7d2	0.337453		1			0		11.7692	-7.0596		ok	ok
wsp	CS7d3	0.380972		1.12896			0		11.7692	-7.0596		ok	ok
wsp	CS7d3	0.38992		1.3284			0		11.7692	-7.0596		ok	ok
wsp	CS7d4	0.404093		1.19748			0		11.7692	-7.0596		ok	ok
wsp	CS7d5	0.303077		0.898132			0		11.7692	-7.0596		ok	ok
wsp	CS7d6	0.465792		1.38032			0		11.7692	-7.0596		ok	ok
wsp	CS7db	0.444434		1.21477			0		11.7692	-7.0596		ok	ok
wsp	CS7dd	0.433782		1.18565			0		11.7692	-7.0596		ok	ok
wsp	CS7di	0.436799		1.1939			0		11.7692	-7.0596		ok	ok
wsp	CS7dj	0.545269		1.49038			0		11.7692	-7.0596		ok	ok
wsp	e0d 1	2.07952		7.08461	4.23951	1.27309	2.54618		6.78568	1.69333		usun	ok
wsp	e0d a	1.2658		5.40557			0		6.78568	1.69333		ok	ok
wsp	e0d b	1.26579		3.45978			0		6.78568	1.69333		ok	ok
wsp	e0d b	1.5638		6.67814			0		6.78568	1.69333		ok	ok
wsp	e0d c	1.09054		2.98076			0		6.78568	1.69333		ok	ok
wsp	e0d c	0.891962		3.80909			0		6.78568	1.69333		ok	ok
wsp	e0d1	0.928361		2.75108			0		6.78568	1.69333		ok	ok
wsp	e0d2	0.998447		2.95878			0		6.78568	1.69333		ok	ok
wsp	e0d2	1.19437		4.06904			0		6.78568	1.69333		ok	ok
wsp	e0d3	1.22074		3.61752			0		6.78568	1.69333		ok	ok
wsp	e0d3	1.59798		5.44408			0		6.78568	1.69333		ok	ok
wsp	e0d4	1.25072		3.70635			0		6.78568	1.69333		ok	ok
wsp	e0d4	1.01484		3.4574			0		6.78568	1.69333		ok	ok
wsp	e0d5	1.52918		4.53154			0		6.78568	1.69333		ok	ok
wsp	e0d5	1.4502		4.94061			0		6.78568	1.69333		ok	ok
wsp	e0d6	1.29035		3.82378			0		6.78568	1.69333		ok	ok
wsp	e0dz	1.22692		3.35353			0		6.78568	1.69333		ok	ok
wsp	e14d a	22.3167		95.3027	51.3875	18.8096	37.6192		89.0067	13.7683		usun	ok
wsp	e14d f	14.4205		61.5824			0		89.0067	13.7683		ok	ok
wsp	e14d i	14.1728		60.5244			0		89.0067	13.7683		ok	ok
wsp	e14d1	15.5383		46.0459			0		89.0067	13.7683		ok	ok
wsp	e14d1	14.1355		48.1575			0		89.0067	13.7683		ok	ok
wsp	e14d2	14.2982		42.3708			0		89.0067	13.7683		ok	ok
wsp	e14d2	24.3568		82.9798			0		89.0067	13.7683		ok	ok
wsp	e14d3	11.1021		32.8996			0		89.0067	13.7683		ok	ok
wsp	e14d3	11.8454		40.3554			0		89.0067	13.7683		ok	ok
wsp	e14d4	13.1115		38.8542			0		89.0067	13.7683		ok	ok
wsp	e14d4	14.2338		48.4924			0		89.0067	13.7683		ok	ok
wsp	e14d5	14.2982		42.3708			0		89.0067	13.7683		ok	ok
wsp	e14d5	16.7519		57.0711			0		89.0067	13.7683		ok	ok
wsp	e14d6	15.7007		46.5271			0		89.0067	13.7683		ok	ok
wsp	e14d7	10.1807		30.1691			0		89.0067	13.7683		ok	ok
wsp	e14de	8.51521		23.2745			0		89.0067	13.7683		ok	ok
wsp	e14dg	30.9108		84.4883			0		89.0067	13.7683		ok	ok
wsp	e14dj	17.1489		46.8728			0		89.0067	13.7683		ok	ok
wsp	e14dv	17.57		48.0238			0		89.0067	13.7683		ok	ok
wsp	e7d 2	3.13019		10.6641	13.6553	3.44094	6.88188		20.5372	6.77344		ok	ok
wsp	e7d b	3.66815		15.6647			0		20.5372	6.77344		ok	ok
wsp	e7d c	1.99314		5.44782			0		20.5372	6.77344		ok	usun
wsp	e7d e	3.97252		16.9645			0		20.5372	6.77344		ok	ok
wsp	e7d g	3.35207		14.3149			0		20.5372	6.77344		ok	ok
wsp	e7d1	5.21533		15.455			0		20.5372	6.77344		ok	ok
wsp	e7d2	5.21533		15.455			0		20.5372	6.77344		ok	ok
wsp	e7d3	4.32517		12.8171			0		20.5372	6.77344		ok	ok
wsp	e7d3	5.15599		17.5657			0		20.5372	6.77344		ok	ok
wsp	e7d4	5.14353		15.2422			0		20.5372	6.77344		ok	ok
wsp	e7d4	3.21819		10.9639			0		20.5372	6.77344		ok	ok
wsp	e7d6	4.78248		14.1723			0		20.5372	6.77344		ok	ok
wsp	e7d7	3.81784		11.3137			0		20.5372	6.77344		ok	ok
wsp	e7da	6.32051		17.2758			0		20.5372	6.77344		ok	ok
wsp	e7da	4.45385		19.02			0		20.5372	6.77344		ok	ok
wsp	e7de	3.69364		10.0958			0		20.5372	6.77344		ok	ok
wsp	e7di	5.29651		14.4769			0		20.5372	6.77344		ok	ok
wsp	e 7d1	4.15904		14.1692			0		20.5372	6.77344		ok	ok
wsp	e7dz	3.0632		8.37262			0		20.5372	6.77344		ok	ok
wsp	h0d 1	1.18202		4.02695	4.0078	2.3159	4.6318		8.6396	-0.624002		ok	ok
wsp	h0d 2	1.26685		4.31598			0		8.6396	-0.624002		ok	ok
wsp	h0d g	0.779194		3.32752			0		8.6396	-0.624002		ok	ok
wsp	h0d k	2.89799		12.3758			0		8.6396	-0.624002		usun	ok
wsp	h0d1	1.16696		3.45815			0		8.6396	-0.624002		ok	ok
wsp	h0d2	1.01238		3.00008			0		8.6396	-0.624002		ok	ok
wsp	h0d3	0.938064		2.77984			0		8.6396	-0.624002		ok	ok
wsp	h0d3	0.960096		3.2709			0		8.6396	-0.624002		ok	ok
wsp	h0d4	1.77492		5.25977			0		8.6396	-0.624002		ok	ok
wsp	h0d4	0.914624		3.11598			0		8.6396	-0.624002		ok	ok
wsp	h0d5	0.84543		2.50533			0		8.6396	-0.624002		ok	ok
wsp	h0d5	1.86768		6.36292			0		8.6396	-0.624002		ok	ok
wsp	h0d6	0.98812		2.92817			0		8.6396	-0.624002		ok	ok
wsp	h0d7	1.10401		3.27161			0		8.6396	-0.624002		ok	ok
wsp	h0da	1.32872		3.63179			0		8.6396	-0.624002		ok	ok
wsp	h0dh	0.732064		2.00094			0		8.6396	-0.624002		ok	ok
wsp	h0dj	1.13292		3.09659			0		8.6396	-0.624002		ok	ok
wsp	h0dk	1.24837		3.41215			0		8.6396	-0.624002		ok	ok
wsp	h14d 1	17.6642		52.3457	81.2063	29.8439	59.6878		8.6396	-0.624002		usun	ok
wsp	h14d a	25.9031		110.618			0		8.6396	-0.624002		usun	ok
wsp	h14d b	21.3336		91.1042			0		8.6396	-0.624002		usun	ok
wsp	h14d e	27.0031		115.316			0		8.6396	-0.624002		usun	ok
wsp	h14d h	20.8222		88.9206			0		8.6396	-0.624002		usun	ok
wsp	h14d m	28.7413		122.739			0		8.6396	-0.624002		usun	ok
wsp	h14d1	28.271		96.315			0		8.6396	-0.624002		usun	ok
wsp	h14d2	12.4905		37.014			0		8.6396	-0.624002		usun	ok
wsp	h14d2	10.4559		35.6218			0		8.6396	-0.624002		usun	ok
wsp	h14d3	14.9571		44.3235			0		8.6396	-0.624002		usun	ok
wsp	h14d3	30.4053		103.586			0		8.6396	-0.624002		usun	ok
wsp	h14d4	31.3686		106.868			0		8.6396	-0.624002		usun	ok
wsp	h14d9	29.8829		101.807			0		8.6396	-0.624002		usun	ok
wsp	h14de	34.0608		93.0981			0		8.6396	-0.624002		usun	ok
wsp	h14df	12.641		34.5516			0		8.6396	-0.624002		usun	ok
wsp	h14dg	36.1279		98.748			0		8.6396	-0.624002		usun	ok
wsp	h14dj	23.8355		65.1494			0		8.6396	-0.624002		usun	ok
wsp	h14dx	23.2642		63.5878			0		8.6396	-0.624002		usun	ok
wsp	h7d 1	6.17419		21.0345	18.6647	6.06592	12.1318		8.6396	-0.624002		usun	ok
wsp	h7d 2	6.92229		23.5832			0		8.6396	-0.624002		usun	ok
wsp	h7d c	8.028		21.9429			0		8.6396	-0.624002		usun	ok
wsp	h7d h	4.72415		20.1743			0		8.6396	-0.624002		usun	ok
wsp	h7d i	7.26042		31.0054			0		8.6396	-0.624002		usun	ok
wsp	h7d j	6.27691		26.8053			0		8.6396	-0.624002		usun	ok
wsp	h7d1	4.71664		13.9772			0		8.6396	-0.624002		usun	ok
wsp	h7d2	4.34019		12.8616			0		8.6396	-0.624002		usun	ok
wsp	h7d3	3.81784		11.3137			0		8.6396	-0.624002		usun	ok
wsp	h7d3	5.0237		17.115			0		8.6396	-0.624002		usun	ok
wsp	h7d4	5.2516		15.5625			0		8.6396	-0.624002		usun	ok
wsp	h7d6	2.58965		7.67411			0		8.6396	-0.624002		ok	ok
wsp	h7da	5.35186		14.6282			0		8.6396	-0.624002		usun	ok
wsp	h7dd	5.42662		23.1742			0		8.6396	-0.624002		usun	ok
wsp	h7dj	6.04206		16.5147			0		8.6396	-0.624002		usun	ok
wsp	h7dl	7.78146		21.269			0		8.6396	-0.624002		usun	ok
wsp	iso	0.000324667		0.00110609			0		8.6396	-0.624002		ok	ok
wsp	k0d 1	0.109671		0.373632	1.55929	0.470241	0.940482		8.6396	-0.624002		ok	ok
wsp	k0d 2	0.460493		1.56883			0		8.6396	-0.624002		ok	ok
wsp	k0d a	0.5322		1.45466			0		8.6396	-0.624002		ok	ok
wsp	k0d c	0.578366		2.46989			0		8.6396	-0.624002		ok	ok
wsp	k0d i	0.267026		1.14033			0		8.6396	-0.624002		ok	ok
wsp	k0d j	0.552886		2.36108			0		8.6396	-0.624002		ok	ok
wsp	k0d1	0.416896		1.23542			0		8.6396	-0.624002		ok	ok
wsp	k0d2	0.415453		1.23114			0		8.6396	-0.624002		ok	ok
wsp	k0d3	0.533203		1.58008			0		8.6396	-0.624002		ok	ok
wsp	k0d3	0.385887		1.31466			0		8.6396	-0.624002		ok	ok
wsp	k0d4	0.640716		1.89868			0		8.6396	-0.624002		ok	ok
wsp	k0d4	0.399495		1.36102			0		8.6396	-0.624002		ok	ok
wsp	k0d5	0.483892		1.43396			0		8.6396	-0.624002		ok	ok
wsp	k0d9	0.559128		1.90486			0		8.6396	-0.624002		ok	ok
wsp	k0da	0.414675		1.77085			0		8.6396	-0.624002		ok	ok
wsp	k0db	0.484659		1.32471			0		8.6396	-0.624002		ok	ok
wsp	k0dd	0.662063		1.80961			0		8.6396	-0.624002		ok	ok
wsp	k0dh	0.519444		1.41979			0		8.6396	-0.624002		ok	ok
wsp	k0dk	0.721985		1.97339			0		8.6396	-0.624002		ok	ok
wsp	k14d b	0.920222		3.92977	4.25602	1.76819	3.53637		8.6396	-0.624002		ok	ok
wsp	k14d e	1.47432		6.29604			0		8.6396	-0.624002		ok	ok
wsp	k14d h	1.07181		4.57714			0		8.6396	-0.624002		ok	ok
wsp	k14d j	1.31044		5.59619			0		8.6396	-0.624002		ok	ok
wsp	k14d1	1.05538		3.12748			0		8.6396	-0.624002		ok	ok
wsp	k14d1	1.72459		5.8754			0		8.6396	-0.624002		ok	ok
wsp	k14d2	0.887462		2.62989			0		8.6396	-0.624002		ok	ok
wsp	k14d2	1.56509		5.33204			0		8.6396	-0.624002		ok	ok
wsp	k14d3	1.07755		3.19319			0		8.6396	-0.624002		ok	ok
wsp	k14d3	1.13387		3.86291			0		8.6396	-0.624002		ok	ok
wsp	k14d4	1.39258		4.12673			0		8.6396	-0.624002		ok	ok
wsp	k14d4	2.25989		7.69909			0		8.6396	-0.624002		ok	ok
wsp	k14d5	1.22074		3.61752			0		8.6396	-0.624002		ok	ok
wsp	k14d5	1.51178		5.15041			0		8.6396	-0.624002		ok	ok
wsp	k14d6	0.825167		2.44528			0		8.6396	-0.624002		ok	ok
wsp	k14de	0.000129034		0.000352688			0		8.6396	-0.624002		ok	ok
wsp	k14df	1.7901		4.89286	8.54317	2.8716	5.74321		8.6396	-0.624002		ok	ok
wsp	k21d	2.5075		8.54268			0		8.6396	-0.624002		ok	ok
wsp	k21d c	2.70392		11.547			0		8.6396	-0.624002		usun	ok
wsp	k21d e	2.79928		11.9542			0		8.6396	-0.624002		usun	ok
wsp	k21d g	2.61182		11.1537			0		8.6396	-0.624002		usun	ok
wsp	k21d j	1.56923		6.70132			0		8.6396	-0.624002		ok	ok
wsp	k21d k	1.84683		7.88683			0		8.6396	-0.624002		ok	ok
wsp	k21d m	2.52285		10.7737			0		8.6396	-0.624002		usun	ok
wsp	k21d n	3.17125		13.5427			0		8.6396	-0.624002		usun	ok
wsp	k21d x	1.57467		6.72459			0		8.6396	-0.624002		ok	ok
wsp	k21d z	1.98626		8.48224			0		8.6396	-0.624002		ok	ok
wsp	k21d1	1.51703		5.16829			0		8.6396	-0.624002		ok	ok
wsp	k21d2	1.6091		5.48195			0		8.6396	-0.624002		ok	ok
wsp	k21d3	2.95109		10.0539			0		8.6396	-0.624002		usun	ok
wsp	k21d4	2.83088		9.64438			0		8.6396	-0.624002		usun	ok
wsp	k21da	2.86802		12.2478			0		8.6396	-0.624002		usun	ok
wsp	k21dd	1.56923		6.70132			0		8.6396	-0.624002		ok	ok
wsp	k21df	2.45384		6.70705			0		8.6396	-0.624002		ok	ok
wsp	k21di	2.30544		6.30143			0		8.6396	-0.624002		ok	ok
wsp	k21dq	0.989685		2.70509			0		8.6396	-0.624002		ok	ok
wsp	k3d3	0.78799		2.68456	2.36295	0.543885	1.08777		3.45072	1.27518		ok	ok
wsp	k7d 1	0.7004		2.38616			0		3.45072	1.27518		ok	ok
wsp	k7d b	0.752645		2.0572			0		3.45072	1.27518		ok	ok
wsp	k7d c	0.58441		2.4957			0		3.45072	1.27518		ok	ok
wsp	k7d f	0.609228		2.60168			0		3.45072	1.27518		ok	ok
wsp	k7d k	0.910704		3.88912			0		3.45072	1.27518		usun	ok
wsp	k7d z	0.652954		2.78842			0		3.45072	1.27518		ok	ok
wsp	k7d1	0.670244		1.98618			0		3.45072	1.27518		ok	ok
wsp	k7d2	0.599885		1.77769			0		3.45072	1.27518		ok	ok
wsp	k7d2	0.561069		1.91148			0		3.45072	1.27518		ok	ok
wsp	k7d3	0.585507		1.73508			0		3.45072	1.27518		ok	ok
wsp	k7d4	0.59781		1.77154			0		3.45072	1.27518		ok	ok
wsp	k7d5	0.756681		2.24233			0		3.45072	1.27518		ok	ok
wsp	k7d6	0.553923		1.64148			0		3.45072	1.27518		ok	ok
wsp	k7d6	0.75067		2.55742			0		3.45072	1.27518		ok	ok
wsp	k7dd	0.838011		2.29053			0		3.45072	1.27518		ok	ok
wsp	k7dh	1.00003		2.73337			0		3.45072	1.27518		ok	ok
wsp	k7di	1.09433		2.99111			0		3.45072	1.27518		ok	ok
wsp	k7dz	0.861571		2.35492			0		3.45072	1.27518		ok	ok
wsp	o0d 1	0.435653		1.4842	1.33119	0.396901	0.793802		2.12499	0.537385		ok	ok
wsp	o0d b	0.404736		1.72841			0		2.12499	0.537385		ok	ok
wsp	o0d c	0.406141		1.73441			0		2.12499	0.537385		ok	ok
wsp	o0d d	0.273581		0.747777			0		2.12499	0.537385		ok	ok
wsp	o0d g	0.498289		2.12792			0		2.12499	0.537385		usun	ok
wsp	o0d1	0.373132		1.10573			0		2.12499	0.537385		ok	ok
wsp	o0d2	0.402695		1.19334			0		2.12499	0.537385		ok	ok
wsp	o0d2	0.379258		1.29207			0		2.12499	0.537385		ok	ok
wsp	o0d3	0.297871		0.882703			0		2.12499	0.537385		ok	ok
wsp	o0d3	0.289423		0.98602			0		2.12499	0.537385		ok	ok
wsp	o0d4	0.553923		1.64148			0		2.12499	0.537385		ok	ok
wsp	o0d4	0.435653		1.4842			0		2.12499	0.537385		ok	ok
wsp	o0d5	0.542524		1.6077			0		2.12499	0.537385		ok	ok
wsp	o0d6	0.219571		0.650671			0		2.12499	0.537385		ok	ok
wsp	o0da	0.427813		1.82696			0		2.12499	0.537385		ok	ok
wsp	o0dd	0.233267		0.996157			0		2.12499	0.537385		ok	ok
wsp	o0dg	0.471406		1.28849			0		2.12499	0.537385		ok	ok
wsp	o0dj	0.53963		1.47496			0		2.12499	0.537385		ok	ok
wsp	o0dz	0.380256		1.03935			0		2.12499	0.537385		ok	ok
wsp	o14d	0.626875		2.13567			0		2.12499	0.537385		usun	ok
wsp	o14d b	0.380259		1.62388	1.62247	0.565487	1.13097		2.75344	0.491495		ok	ok
wsp	o14d e	0.411811		1.75862			0		2.75344	0.491495		ok	ok
wsp	o14d h	0.62853		2.68411			0		2.75344	0.491495		ok	ok
wsp	o14d1	0.34694		1.02811			0		2.75344	0.491495		ok	ok
wsp	o14d1	0.61185		2.08448			0		2.75344	0.491495		ok	ok
wsp	o14d2	0.329365		0.976032			0		2.75344	0.491495		ok	ok
wsp	o14d2	0.804548		2.74097			0		2.75344	0.491495		ok	ok
wsp	o14d3	0.359175		1.06437			0		2.75344	0.491495		ok	ok
wsp	o14d3	0.420813		1.43365			0		2.75344	0.491495		ok	ok
wsp	o14d4	0.29479		0.873573			0		2.75344	0.491495		ok	ok
wsp	o14d4	0.523496		1.78347			0		2.75344	0.491495		ok	ok
wsp	o14d5	0.325958		0.965936			0		2.75344	0.491495		ok	ok
wsp	o14d6	0.47723		1.41421			0		2.75344	0.491495		ok	ok
wsp	o14dd	0.359747		1.53628			0		2.75344	0.491495		ok	ok
wsp	o14df	0.611338		1.67096			0		2.75344	0.491495		ok	ok
wsp	o14dg	0.473042		1.29296			0		2.75344	0.491495		ok	ok
wsp	o14dj	0.781892		2.13714			0		2.75344	0.491495		ok	ok
wsp	o21d c	0.452207		1.93113	1.97535	0.461675	0.923351		2.8987	1.052		ok	ok
wsp	o21d g	0.6462		2.75957			0		2.8987	1.052		ok	ok
wsp	o21d i	0.560604		2.39404			0		2.8987	1.052		ok	ok
wsp	o21d j	0.414675		1.77085			0		2.8987	1.052		ok	ok
wsp	o21d k	0.450642		1.92445			0		2.8987	1.052		ok	ok
wsp	o21d m	0.452207		1.93113			0		2.8987	1.052		ok	ok
wsp	o21d q	0.512298		2.18775			0		2.8987	1.052		ok	ok
wsp	o21d v	0.424858		1.81434			0		2.8987	1.052		ok	ok
wsp	o21d x	0.420464		1.79557			0		2.8987	1.052		ok	ok
wsp	o21d1	0.662618		2.25744			0		2.8987	1.052		ok	ok
wsp	o21d2	0.578845		1.97204			0		2.8987	1.052		ok	ok
wsp	o21d3	0.384552		1.31011			0		2.8987	1.052		ok	ok
wsp	o21d8	0.856337		2.91741			0		2.8987	1.052		usun	ok
wsp	o21d9	0.662618		2.25744			0		2.8987	1.052		ok	ok
wsp	o21dd	0.473046		2.02013			0		2.8987	1.052		ok	ok
wsp	o21de	0.476333		1.30195			0		2.8987	1.052		ok	ok
wsp	o21df	0.477986		1.30647			0		2.8987	1.052		ok	ok
wsp	o21dg	0.849709		2.3225			0		2.8987	1.052		ok	ok
wsp	o21dh	0.49656		1.35724			0		2.8987	1.052		ok	ok
wsp	o7d 1	0.419357		1.42869	1.39438	0.393704	0.787407		2.18178	0.60697		ok	ok
wsp	o7d c	0.447525		1.22322			0		2.18178	0.60697		ok	ok
wsp	o7d d	0.514076		2.19534			0		2.18178	0.60697		usun	ok
wsp	o7d f	0.423388		1.80806			0		2.18178	0.60697		ok	ok
wsp	o7d g	0.254379		1.08632			0		2.18178	0.60697		ok	ok
wsp	o7d h	0.325348		1.38938			0		2.18178	0.60697		ok	ok
wsp	o7d z	0.452203		1.236			0		2.18178	0.60697		ok	ok
wsp	o7d1	0.440666		1.30586			0		2.18178	0.60697		ok	ok
wsp	o7d2	0.427133		1.26576			0		2.18178	0.60697		ok	ok
wsp	o7d2	0.514503		1.75283			0		2.18178	0.60697		ok	ok
wsp	o7d3	0.137524		0.407536			0		2.18178	0.60697		ok	usun
wsp	o7d3	0.360045		1.22662			0		2.18178	0.60697		ok	ok
wsp	o7d4	0.399913		1.18509			0		2.18178	0.60697		ok	ok
wsp	o7d4	0.553345		1.88516			0		2.18178	0.60697		ok	ok
wsp	o7d5	0.353004		1.04608			0		2.18178	0.60697		ok	ok
wsp	o7d6	0.431597		1.27899			0		2.18178	0.60697		ok	ok
wsp	o7db	0.526696		1.43961			0		2.18178	0.60697		ok	ok
wsp	o7di	0.526696		1.43961			0		2.18178	0.60697		ok	ok
wsp	o7dl	0.692575		1.89301			0		2.18178	0.60697		ok	ok
							0

## Sheet: Arkusz1
					mean	sd	sd*1.5					gora	dol
wsp	CS0d 1	0.458899		1.5634	1.2872	0.335359	0.503039		1.79024	0.784164		ok	ok
wsp	CS0d 2	0.410727		1.39928			0		1.79024	0.784164		ok	ok
wsp	CS0d a	0.463307		1.26635			0		1.79024	0.784164		ok	ok
wsp	CS0d b	0.348696		0.953087			0		1.79024	0.784164		ok	ok
wsp	CS0d c	0.404736		1.72841			0		1.79024	0.784164		ok	ok
wsp	CS0d e	0.393669		1.68115			0		1.79024	0.784164		ok	ok
wsp	CS0d f	0.396407		1.69284			0		1.79024	0.784164		ok	ok
wsp	CS0d1	0.337453	0.337453	1			0		1.79024	0.784164		ok	ok
wsp	CS0d2	0.462575		1.37078			0		1.79024	0.784164		ok	ok
wsp	CS0d3	0.422274		1.43862			0		1.79024	0.784164		ok	ok
wsp	CS0d4	0.3398		1.00696			0		1.79024	0.784164		ok	ok
wsp	CS0d4	0.278597		0.949137			0		1.79024	0.784164		ok	ok
wsp	CS0d5	0.245324		0.726986			0		1.79024	0.784164		ok	usun
wsp	CS0d5	0.538213		1.83361			0		1.79024	0.784164		usun	ok
wsp	CS0d6	0.280828		0.832199			0		1.79024	0.784164		ok	ok
wsp	CS0dd	0.3829		1.04658			0		1.79024	0.784164		ok	ok
wsp	CS0dh	0.46653		1.27516			0		1.79024	0.784164		ok	ok
wsp	CS0dj	0.514072		1.40511			0		1.79024	0.784164		ok	ok
wsp	CS14 d z	0.380259		1.62388	1.53898	0.310187	0.465281		1.79024	0.784164		ok	ok
wsp	CS14d 1	0.440666		1.30586			0		1.79024	0.784164		ok	ok
wsp	CS14d b	0.430789		1.83967			0		1.79024	0.784164		usun	ok
wsp	CS14d c	0.385567		1.64655			0		1.79024	0.784164		ok	ok
wsp	CS14d1	0.36255		1.23515			0		1.79024	0.784164		ok	ok
wsp	CS14d2	0.608259		1.8025			0		1.79024	0.784164		usun	ok
wsp	CS14d2	0.549522		1.87214			0		1.79024	0.784164		usun	ok
wsp	CS14d3	0.436108		1.29235			0		1.79024	0.784164		ok	ok
wsp	CS14d4	0.371841		1.10191			0		1.79024	0.784164		ok	ok
wsp	CS14d5	0.382295		1.13288			0		1.79024	0.784164		ok	ok
wsp	CS14d6	0.483892		1.43396			0		1.79024	0.784164		ok	ok
wsp	CS14d7	0.540647		1.60214			0		1.79024	0.784164		ok	ok
wsp	CS14d7	0.370167		1.2611			0		1.79024	0.784164		ok	ok
wsp	CS14d8	0.685986		2.33705			0		1.79024	0.784164		usun	ok
wsp	CS14d9	0.496977		1.69312			0		1.79024	0.784164		ok	ok
wsp	CS14df	0.598757		1.63657			0		1.79024	0.784164		ok	ok
wsp	CS14di	0.537763		1.46986			0		1.79024	0.784164		ok	ok
wsp	CS14dv	0.517647		1.41488			0		1.79024	0.784164		ok	ok
wsp	CS21d 1	0.555266		1.89171	1.93602	0.310911	0.466366		1.79024	0.784164		usun	ok
wsp	CS21d f	0.626356		2.67483			0		1.79024	0.784164		usun	ok
wsp	CS21d g	0.445981		1.90454			0		1.79024	0.784164		usun	ok
wsp	CS21d h	0.537767		2.29651			0		1.79024	0.784164		usun	ok
wsp	CS21d i	0.552886		2.36108			0		1.79024	0.784164		usun	ok
wsp	CS21d j	0.517652		2.21061			0		1.79024	0.784164		usun	ok
wsp	CS21d k	0.456933		1.95131			0		1.79024	0.784164		usun	ok
wsp	CS21d m	0.433786		1.85246			0		1.79024	0.784164		usun	ok
wsp	CS21d n	0.461708		1.97171			0		1.79024	0.784164		usun	ok
wsp	CS21d v	0.420464		1.79557			0		1.79024	0.784164		usun	ok
wsp	CS21d2	0.516289		1.75892			0		1.79024	0.784164		ok	ok
wsp	CS21d3	0.473439		1.61293			0		1.79024	0.784164		ok	ok
wsp	CS21d4	0.493544		1.68143			0		1.79024	0.784164		ok	ok
wsp	CS21d5	0.59306		2.02047			0		1.79024	0.784164		usun	ok
wsp	CS21dd	0.354794		1.51513			0		1.79024	0.784164		ok	ok
wsp	CS21de	0.703461		1.92276			0		1.79024	0.784164		usun	ok
wsp	CS21df	0.545269		1.49038			0		1.79024	0.784164		ok	ok
wsp	CS7d	0.432643		1.47395	2.35479	4.7072	7.0608		1.79024	0.784164		ok	ok
wsp	CS7d 1	0.317813		1.08274			0		1.79024	0.784164		ok	ok
wsp	CS7d 2	0.486749		1.65828			0		1.79024	0.784164		ok	ok
wsp	CS7d a	5.09843		21.7727			0		1.79024	0.784164		usun	ok
wsp	CS7d c	0.566458		1.54829			0		1.79024	0.784164		ok	ok
wsp	CS7d e	0.306733		1.30989			0		1.79024	0.784164		ok	ok
wsp	CS7d i	0.368581		1.57401			0		1.79024	0.784164		ok	ok
wsp	CS7d m	0.320868		1.37026			0		1.79024	0.784164		ok	ok
wsp	CS7d1	0.314855		0.933033			0		1.79024	0.784164		ok	ok
wsp	CS7d2	0.337453		1			0		1.79024	0.784164		ok	ok
wsp	CS7d3	0.380972		1.12896			0		1.79024	0.784164		ok	ok
wsp	CS7d3	0.38992		1.3284			0		1.79024	0.784164		ok	ok
wsp	CS7d4	0.404093		1.19748			0		1.79024	0.784164		ok	ok
wsp	CS7d5	0.303077		0.898132			0		1.79024	0.784164		ok	ok
wsp	CS7d6	0.465792		1.38032			0		1.79024	0.784164		ok	ok
wsp	CS7db	0.444434		1.21477			0		1.79024	0.784164		ok	ok
wsp	CS7dd	0.433782		1.18565			0		1.79024	0.784164		ok	ok
wsp	CS7di	0.436799		1.1939			0		1.79024	0.784164		ok	ok
wsp	CS7dj	0.545269		1.49038			0		1.79024	0.784164		ok	ok
wsp	e0d 1	2.07952		7.08461	4.23951	1.27309	1.90963		1.79024	0.784164		usun	ok
wsp	e0d a	1.2658		5.40557			0		1.79024	0.784164		usun	ok
wsp	e0d b	1.26579		3.45978			0		1.79024	0.784164		usun	ok
wsp	e0d b	1.5638		6.67814			0		1.79024	0.784164		usun	ok
wsp	e0d c	1.09054		2.98076			0		1.79024	0.784164		usun	ok
wsp	e0d c	0.891962		3.80909			0		1.79024	0.784164		usun	ok
wsp	e0d1	0.928361		2.75108			0		1.79024	0.784164		usun	ok
wsp	e0d2	0.998447		2.95878			0		1.79024	0.784164		usun	ok
wsp	e0d2	1.19437		4.06904			0		1.79024	0.784164		usun	ok
wsp	e0d3	1.22074		3.61752			0		1.79024	0.784164		usun	ok
wsp	e0d3	1.59798		5.44408			0		1.79024	0.784164
wsp	e0d4	1.25072		3.70635			0		1.79024	0.784164
wsp	e0d4	1.01484		3.4574			0		1.79024	0.784164
wsp	e0d5	1.52918		4.53154			0		1.79024	0.784164
wsp	e0d5	1.4502		4.94061			0		1.79024	0.784164
wsp	e0d6	1.29035		3.82378			0		1.79024	0.784164
wsp	e0dz	1.22692		3.35353			0		1.79024	0.784164
wsp	e14d a	22.3167		95.3027	51.3875	18.8096	28.2144		1.79024	0.784164
wsp	e14d f	14.4205		61.5824			0		1.79024	0.784164
wsp	e14d i	14.1728		60.5244			0		1.79024	0.784164
wsp	e14d1	15.5383		46.0459			0		1.79024	0.784164
wsp	e14d1	14.1355		48.1575			0		1.79024	0.784164
wsp	e14d2	14.2982		42.3708			0		1.79024	0.784164
wsp	e14d2	24.3568		82.9798			0		1.79024	0.784164
wsp	e14d3	11.1021		32.8996			0		1.79024	0.784164
wsp	e14d3	11.8454		40.3554			0		1.79024	0.784164
wsp	e14d4	13.1115		38.8542			0		1.79024	0.784164
wsp	e14d4	14.2338		48.4924			0		1.79024	0.784164
wsp	e14d5	14.2982		42.3708			0		1.79024	0.784164
wsp	e14d5	16.7519		57.0711			0		1.79024	0.784164
wsp	e14d6	15.7007		46.5271			0		1.79024	0.784164
wsp	e14d7	10.1807		30.1691			0		1.79024	0.784164
wsp	e14de	8.51521		23.2745			0		1.79024	0.784164
wsp	e14dg	30.9108		84.4883			0		1.79024	0.784164
wsp	e14dj	17.1489		46.8728			0		1.79024	0.784164
wsp	e14dv	17.57		48.0238			0		1.79024	0.784164
wsp	e7d 2	3.13019		10.6641	13.6553	3.44094	5.16141		1.79024	0.784164
wsp	e7d b	3.66815		15.6647			0		1.79024	0.784164
wsp	e7d c	1.99314		5.44782			0		1.79024	0.784164
wsp	e7d e	3.97252		16.9645			0		1.79024	0.784164
wsp	e7d g	3.35207		14.3149			0		1.79024	0.784164
wsp	e7d1	5.21533		15.455			0		1.79024	0.784164
wsp	e7d2	5.21533		15.455			0		1.79024	0.784164
wsp	e7d3	4.32517		12.8171			0		1.79024	0.784164
wsp	e7d3	5.15599		17.5657			0		1.79024	0.784164
wsp	e7d4	5.14353		15.2422			0		1.79024	0.784164
wsp	e7d4	3.21819		10.9639			0		1.79024	0.784164
wsp	e7d6	4.78248		14.1723			0		1.79024	0.784164
wsp	e7d7	3.81784		11.3137			0		1.79024	0.784164
wsp	e7da	6.32051		17.2758			0		1.79024	0.784164
wsp	e7da	4.45385		19.02			0		1.79024	0.784164
wsp	e7de	3.69364		10.0958			0		1.79024	0.784164
wsp	e7di	5.29651		14.4769			0		1.79024	0.784164
wsp	e 7d1	4.15904		14.1692			0		1.79024	0.784164
wsp	e7dz	3.0632		8.37262			0		1.79024	0.784164
wsp	h0d 1	1.18202		4.02695	4.0078	2.3159	3.47385		1.79024	0.784164
wsp	h0d 2	1.26685		4.31598			0		1.79024	0.784164
wsp	h0d g	0.779194		3.32752			0		1.79024	0.784164
wsp	h0d k	2.89799		12.3758			0		1.79024	0.784164
wsp	h0d1	1.16696		3.45815			0		1.79024	0.784164
wsp	h0d2	1.01238		3.00008			0		1.79024	0.784164
wsp	h0d3	0.938064		2.77984			0		1.79024	0.784164
wsp	h0d3	0.960096		3.2709			0		1.79024	0.784164
wsp	h0d4	1.77492		5.25977			0		1.79024	0.784164
wsp	h0d4	0.914624		3.11598			0		1.79024	0.784164
wsp	h0d5	0.84543		2.50533			0		1.79024	0.784164
wsp	h0d5	1.86768		6.36292			0		1.79024	0.784164
wsp	h0d6	0.98812		2.92817			0		1.79024	0.784164
wsp	h0d7	1.10401		3.27161			0		1.79024	0.784164
wsp	h0da	1.32872		3.63179			0		1.79024	0.784164
wsp	h0dh	0.732064		2.00094			0		1.79024	0.784164
wsp	h0dj	1.13292		3.09659			0		1.79024	0.784164
wsp	h0dk	1.24837		3.41215			0		1.79024	0.784164
wsp	h14d 1	17.6642		52.3457	81.2063	29.8439	44.7658		1.79024	0.784164
wsp	h14d a	25.9031		110.618			0		1.79024	0.784164
wsp	h14d b	21.3336		91.1042			0		1.79024	0.784164
wsp	h14d e	27.0031		115.316			0		1.79024	0.784164
wsp	h14d h	20.8222		88.9206			0		1.79024	0.784164
wsp	h14d m	28.7413		122.739			0		1.79024	0.784164
wsp	h14d1	28.271		96.315			0		1.79024	0.784164
wsp	h14d2	12.4905		37.014			0		1.79024	0.784164
wsp	h14d2	10.4559		35.6218			0		1.79024	0.784164
wsp	h14d3	14.9571		44.3235			0		1.79024	0.784164
wsp	h14d3	30.4053		103.586			0		1.79024	0.784164
wsp	h14d4	31.3686		106.868			0		1.79024	0.784164
wsp	h14d9	29.8829		101.807			0		1.79024	0.784164
wsp	h14de	34.0608		93.0981			0		1.79024	0.784164
wsp	h14df	12.641		34.5516			0		1.79024	0.784164
wsp	h14dg	36.1279		98.748			0		1.79024	0.784164
wsp	h14dj	23.8355		65.1494			0		1.79024	0.784164
wsp	h14dx	23.2642		63.5878			0		1.79024	0.784164
wsp	h7d 1	6.17419		21.0345	18.6647	6.06592	9.09889		1.79024	0.784164
wsp	h7d 2	6.92229		23.5832			0		1.79024	0.784164
wsp	h7d c	8.028		21.9429			0		1.79024	0.784164
wsp	h7d h	4.72415		20.1743			0		1.79024	0.784164
wsp	h7d i	7.26042		31.0054			0		1.79024	0.784164
wsp	h7d j	6.27691		26.8053			0		1.79024	0.784164
wsp	h7d1	4.71664		13.9772			0		1.79024	0.784164
wsp	h7d2	4.34019		12.8616			0		1.79024	0.784164
wsp	h7d3	3.81784		11.3137			0		1.79024	0.784164
wsp	h7d3	5.0237		17.115			0		1.79024	0.784164
wsp	h7d4	5.2516		15.5625			0		1.79024	0.784164
wsp	h7d6	2.58965		7.67411			0		1.79024	0.784164
wsp	h7da	5.35186		14.6282			0		1.79024	0.784164
wsp	h7dd	5.42662		23.1742			0		1.79024	0.784164
wsp	h7dj	6.04206		16.5147			0		1.79024	0.784164
wsp	h7dl	7.78146		21.269			0		1.79024	0.784164
wsp	iso	0.000324667		0.00110609			0		1.79024	0.784164
wsp	k0d 1	0.109671		0.373632	1.55929	0.470241	0.705361		1.79024	0.784164
wsp	k0d 2	0.460493		1.56883			0		1.79024	0.784164
wsp	k0d a	0.5322		1.45466			0		1.79024	0.784164
wsp	k0d c	0.578366		2.46989			0		1.79024	0.784164
wsp	k0d i	0.267026		1.14033			0		1.79024	0.784164
wsp	k0d j	0.552886		2.36108			0		1.79024	0.784164
wsp	k0d1	0.416896		1.23542			0		1.79024	0.784164
wsp	k0d2	0.415453		1.23114			0		1.79024	0.784164
wsp	k0d3	0.533203		1.58008			0		1.79024	0.784164
wsp	k0d3	0.385887		1.31466			0		1.79024	0.784164
wsp	k0d4	0.640716		1.89868			0		1.79024	0.784164
wsp	k0d4	0.399495		1.36102			0		1.79024	0.784164
wsp	k0d5	0.483892		1.43396			0		1.79024	0.784164
wsp	k0d9	0.559128		1.90486			0		1.79024	0.784164
wsp	k0da	0.414675		1.77085			0		1.79024	0.784164
wsp	k0db	0.484659		1.32471			0		1.79024	0.784164
wsp	k0dd	0.662063		1.80961			0		1.79024	0.784164
wsp	k0dh	0.519444		1.41979			0		1.79024	0.784164
wsp	k0dk	0.721985		1.97339			0		1.79024	0.784164
wsp	k14d b	0.920222		3.92977	4.25602	1.76819	2.65228		1.79024	0.784164
wsp	k14d e	1.47432		6.29604			0		1.79024	0.784164
wsp	k14d h	1.07181		4.57714			0		1.79024	0.784164
wsp	k14d j	1.31044		5.59619			0		1.79024	0.784164
wsp	k14d1	1.05538		3.12748			0		1.79024	0.784164
wsp	k14d1	1.72459		5.8754			0		1.79024	0.784164
wsp	k14d2	0.887462		2.62989			0		1.79024	0.784164
wsp	k14d2	1.56509		5.33204			0		1.79024	0.784164
wsp	k14d3	1.07755		3.19319			0		1.79024	0.784164
wsp	k14d3	1.13387		3.86291			0		1.79024	0.784164
wsp	k14d4	1.39258		4.12673			0		1.79024	0.784164
wsp	k14d4	2.25989		7.69909			0		1.79024	0.784164
wsp	k14d5	1.22074		3.61752			0		1.79024	0.784164
wsp	k14d5	1.51178		5.15041			0		1.79024	0.784164
wsp	k14d6	0.825167		2.44528			0		1.79024	0.784164
wsp	k14de	0.000129034		0.000352688			0		1.79024	0.784164
wsp	k14df	1.7901		4.89286	8.54317	2.8716	4.30741		1.79024	0.784164
wsp	k21d	2.5075		8.54268			0		1.79024	0.784164
wsp	k21d c	2.70392		11.547			0		1.79024	0.784164
wsp	k21d e	2.79928		11.9542			0		1.79024	0.784164
wsp	k21d g	2.61182		11.1537			0		1.79024	0.784164
wsp	k21d j	1.56923		6.70132			0		1.79024	0.784164
wsp	k21d k	1.84683		7.88683			0		1.79024	0.784164
wsp	k21d m	2.52285		10.7737			0		1.79024	0.784164
wsp	k21d n	3.17125		13.5427			0		1.79024	0.784164
wsp	k21d x	1.57467		6.72459			0		1.79024	0.784164
wsp	k21d z	1.98626		8.48224			0		1.79024	0.784164
wsp	k21d1	1.51703		5.16829			0		1.79024	0.784164
wsp	k21d2	1.6091		5.48195			0		1.79024	0.784164
wsp	k21d3	2.95109		10.0539			0		1.79024	0.784164
wsp	k21d4	2.83088		9.64438			0		1.79024	0.784164
wsp	k21da	2.86802		12.2478			0		1.79024	0.784164
wsp	k21dd	1.56923		6.70132			0		1.79024	0.784164
wsp	k21df	2.45384		6.70705			0		1.79024	0.784164
wsp	k21di	2.30544		6.30143			0		1.79024	0.784164
wsp	k21dq	0.989685		2.70509			0		1.79024	0.784164
wsp	k3d3	0.78799		2.68456	2.36295	0.543885	0.815828		1.79024	0.784164
wsp	k7d 1	0.7004		2.38616			0		1.79024	0.784164
wsp	k7d b	0.752645		2.0572			0		1.79024	0.784164
wsp	k7d c	0.58441		2.4957			0		1.79024	0.784164
wsp	k7d f	0.609228		2.60168			0		1.79024	0.784164
wsp	k7d k	0.910704		3.88912			0		1.79024	0.784164
wsp	k7d z	0.652954		2.78842			0		1.79024	0.784164
wsp	k7d1	0.670244		1.98618			0		1.79024	0.784164
wsp	k7d2	0.599885		1.77769			0		1.79024	0.784164
wsp	k7d2	0.561069		1.91148			0		1.79024	0.784164
wsp	k7d3	0.585507		1.73508			0		1.79024	0.784164
wsp	k7d4	0.59781		1.77154			0		1.79024	0.784164
wsp	k7d5	0.756681		2.24233			0		1.79024	0.784164
wsp	k7d6	0.553923		1.64148			0		1.79024	0.784164
wsp	k7d6	0.75067		2.55742			0		1.79024	0.784164
wsp	k7dd	0.838011		2.29053			0		1.79024	0.784164
wsp	k7dh	1.00003		2.73337			0		1.79024	0.784164
wsp	k7di	1.09433		2.99111			0		1.79024	0.784164
wsp	k7dz	0.861571		2.35492			0		1.79024	0.784164
wsp	o0d 1	0.435653		1.4842	1.33119	0.396901	0.595352		1.79024	0.784164
wsp	o0d b	0.404736		1.72841			0		1.79024	0.784164
wsp	o0d c	0.406141		1.73441			0		1.79024	0.784164
wsp	o0d d	0.273581		0.747777			0		1.79024	0.784164
wsp	o0d g	0.498289		2.12792			0		1.79024	0.784164
wsp	o0d1	0.373132		1.10573			0		1.79024	0.784164
wsp	o0d2	0.402695		1.19334			0		1.79024	0.784164
wsp	o0d2	0.379258		1.29207			0		1.79024	0.784164
wsp	o0d3	0.297871		0.882703			0		1.79024	0.784164
wsp	o0d3	0.289423		0.98602			0		1.79024	0.784164
wsp	o0d4	0.553923		1.64148			0		1.79024	0.784164
wsp	o0d4	0.435653		1.4842			0		1.79024	0.784164
wsp	o0d5	0.542524		1.6077			0		1.79024	0.784164
wsp	o0d6	0.219571		0.650671			0		1.79024	0.784164
wsp	o0da	0.427813		1.82696			0		1.79024	0.784164
wsp	o0dd	0.233267		0.996157			0		1.79024	0.784164
wsp	o0dg	0.471406		1.28849			0		1.79024	0.784164
wsp	o0dj	0.53963		1.47496			0		1.79024	0.784164
wsp	o0dz	0.380256		1.03935			0		1.79024	0.784164
wsp	o14d	0.626875		2.13567			0		1.79024	0.784164
wsp	o14d b	0.380259		1.62388	1.62247	0.565487	0.848231		1.79024	0.784164
wsp	o14d e	0.411811		1.75862			0		1.79024	0.784164
wsp	o14d h	0.62853		2.68411			0		1.79024	0.784164
wsp	o14d1	0.34694		1.02811			0		1.79024	0.784164
wsp	o14d1	0.61185		2.08448			0		1.79024	0.784164
wsp	o14d2	0.329365		0.976032			0		1.79024	0.784164
wsp	o14d2	0.804548		2.74097			0		1.79024	0.784164
wsp	o14d3	0.359175		1.06437			0		1.79024	0.784164
wsp	o14d3	0.420813		1.43365			0		1.79024	0.784164
wsp	o14d4	0.29479		0.873573			0		1.79024	0.784164
wsp	o14d4	0.523496		1.78347			0		1.79024	0.784164
wsp	o14d5	0.325958		0.965936			0		1.79024	0.784164
wsp	o14d6	0.47723		1.41421			0		1.79024	0.784164
wsp	o14dd	0.359747		1.53628			0		1.79024	0.784164
wsp	o14df	0.611338		1.67096			0		1.79024	0.784164
wsp	o14dg	0.473042		1.29296			0		1.79024	0.784164
wsp	o14dj	0.781892		2.13714			0		1.79024	0.784164
wsp	o21d c	0.452207		1.93113	1.97535	0.461675	0.692513		1.79024	0.784164
wsp	o21d g	0.6462		2.75957			0		1.79024	0.784164
wsp	o21d i	0.560604		2.39404			0		1.79024	0.784164
wsp	o21d j	0.414675		1.77085			0		1.79024	0.784164
wsp	o21d k	0.450642		1.92445			0		1.79024	0.784164
wsp	o21d m	0.452207		1.93113			0		1.79024	0.784164
wsp	o21d q	0.512298		2.18775			0		1.79024	0.784164
wsp	o21d v	0.424858		1.81434			0		1.79024	0.784164
wsp	o21d x	0.420464		1.79557			0		1.79024	0.784164
wsp	o21d1	0.662618		2.25744			0		1.79024	0.784164
wsp	o21d2	0.578845		1.97204			0		1.79024	0.784164
wsp	o21d3	0.384552		1.31011			0		1.79024	0.784164
wsp	o21d8	0.856337		2.91741			0		1.79024	0.784164
wsp	o21d9	0.662618		2.25744			0		1.79024	0.784164
wsp	o21dd	0.473046		2.02013			0		1.79024	0.784164
wsp	o21de	0.476333		1.30195			0		1.79024	0.784164
wsp	o21df	0.477986		1.30647			0		1.79024	0.784164
wsp	o21dg	0.849709		2.3225			0		1.79024	0.784164
wsp	o21dh	0.49656		1.35724			0		1.79024	0.784164
wsp	o7d 1	0.419357		1.42869	1.39438	0.393704	0.590555		1.79024	0.784164
wsp	o7d c	0.447525		1.22322			0		1.79024	0.784164
wsp	o7d d	0.514076		2.19534			0		1.79024	0.784164
wsp	o7d f	0.423388		1.80806			0		1.79024	0.784164
wsp	o7d g	0.254379		1.08632			0		1.79024	0.784164
wsp	o7d h	0.325348		1.38938			0		1.79024	0.784164
wsp	o7d z	0.452203		1.236			0		1.79024	0.784164
wsp	o7d1	0.440666		1.30586			0		1.79024	0.784164
wsp	o7d2	0.427133		1.26576			0		1.79024	0.784164
wsp	o7d2	0.514503		1.75283			0		1.79024	0.784164
wsp	o7d3	0.137524		0.407536			0		1.79024	0.784164
wsp	o7d3	0.360045		1.22662			0		1.79024	0.784164
wsp	o7d4	0.399913		1.18509			0		1.79024	0.784164
wsp	o7d4	0.553345		1.88516			0		1.79024	0.784164
wsp	o7d5	0.353004		1.04608			0		1.79024	0.784164
wsp	o7d6	0.431597		1.27899			0		1.79024	0.784164
wsp	o7db	0.526696		1.43961			0		1.79024	0.784164
wsp	o7di	0.526696		1.43961			0		1.79024	0.784164
wsp	o7dl	0.692575		1.89301			0		1.79024	0.784164

## Sheet: Arkusz1 (3)
					mean	sd	sd*1.5					gora	dol
wsp	CS0d 1	0.458899		1.5634	1.2872	0.335359	0.503039		1.79024	0.784164		ok	ok
wsp	CS0d 2	0.410727		1.39928			0		1.79024	0.784164		ok	ok
wsp	CS0d a	0.463307		1.26635			0		1.79024	0.784164		ok	ok
wsp	CS0d b	0.348696		0.953087			0		1.79024	0.784164		ok	ok
wsp	CS0d c	0.404736		1.72841			0		1.79024	0.784164		ok	ok
wsp	CS0d e	0.393669		1.68115			0		1.79024	0.784164		ok	ok
wsp	CS0d f	0.396407		1.69284			0		1.79024	0.784164		ok	ok
wsp	CS0d1	0.337453	0.337453	1			0		1.79024	0.784164		ok	ok
wsp	CS0d2	0.462575		1.37078			0		1.79024	0.784164		ok	ok
wsp	CS0d3	0.422274		1.43862			0		1.79024	0.784164		ok	ok
wsp	CS0d4	0.3398		1.00696			0		1.79024	0.784164		ok	ok
wsp	CS0d4	0.278597		0.949137			0		1.79024	0.784164		ok	ok
wsp	CS0d5	0.245324		0.726986			0		1.79024	0.784164		ok	usun
wsp	CS0d5	0.538213		1.83361			0		1.79024	0.784164		usun	ok
wsp	CS0d6	0.280828		0.832199			0		1.79024	0.784164		ok	ok
wsp	CS0dd	0.3829		1.04658			0		1.79024	0.784164		ok	ok
wsp	CS0dh	0.46653		1.27516			0		1.79024	0.784164		ok	ok
wsp	CS0dj	0.514072		1.40511			0		1.79024	0.784164		ok	ok
wsp	CS14 d z	0.380259		1.62388	1.53898	0.310187	0.465281		2.00426	1.0737		ok	ok
wsp	CS14d 1	0.440666		1.30586			0		2.00426	1.0737		ok	ok
wsp	CS14d b	0.430789		1.83967			0		2.00426	1.0737		ok	ok
wsp	CS14d c	0.385567		1.64655			0		2.00426	1.0737		ok	ok
wsp	CS14d1	0.36255		1.23515			0		2.00426	1.0737		ok	ok
wsp	CS14d2	0.608259		1.8025			0		2.00426	1.0737		ok	ok
wsp	CS14d2	0.549522		1.87214			0		2.00426	1.0737		ok	ok
wsp	CS14d3	0.436108		1.29235			0		2.00426	1.0737		ok	ok
wsp	CS14d4	0.371841		1.10191			0		2.00426	1.0737		ok	ok
wsp	CS14d5	0.382295		1.13288			0		2.00426	1.0737		ok	ok
wsp	CS14d6	0.483892		1.43396			0		2.00426	1.0737		ok	ok
wsp	CS14d7	0.540647		1.60214			0		2.00426	1.0737		ok	ok
wsp	CS14d7	0.370167		1.2611			0		2.00426	1.0737		ok	ok
wsp	CS14d8	0.685986		2.33705			0		2.00426	1.0737		usun	ok
wsp	CS14d9	0.496977		1.69312			0		2.00426	1.0737		ok	ok
wsp	CS14df	0.598757		1.63657			0		2.00426	1.0737		ok	ok
wsp	CS14di	0.537763		1.46986			0		2.00426	1.0737		ok	ok
wsp	CS14dv	0.517647		1.41488			0		2.00426	1.0737		ok	ok
wsp	CS21d 1	0.555266		1.89171	1.93602	0.310911	0.466366		2.40239	1.46966		ok	ok
wsp	CS21d f	0.626356		2.67483			0		2.40239	1.46966		usun	ok
wsp	CS21d g	0.445981		1.90454			0		2.40239	1.46966		ok	ok
wsp	CS21d h	0.537767		2.29651			0		2.40239	1.46966		ok	ok
wsp	CS21d i	0.552886		2.36108			0		2.40239	1.46966		ok	ok
wsp	CS21d j	0.517652		2.21061			0		2.40239	1.46966		ok	ok
wsp	CS21d k	0.456933		1.95131			0		2.40239	1.46966		ok	ok
wsp	CS21d m	0.433786		1.85246			0		2.40239	1.46966		ok	ok
wsp	CS21d n	0.461708		1.97171			0		2.40239	1.46966		ok	ok
wsp	CS21d v	0.420464		1.79557			0		2.40239	1.46966		ok	ok
wsp	CS21d2	0.516289		1.75892			0		2.40239	1.46966		ok	ok
wsp	CS21d3	0.473439		1.61293			0		2.40239	1.46966		ok	ok
wsp	CS21d4	0.493544		1.68143			0		2.40239	1.46966		ok	ok
wsp	CS21d5	0.59306		2.02047			0		2.40239	1.46966		ok	ok
wsp	CS21dd	0.354794		1.51513			0		2.40239	1.46966		ok	ok
wsp	CS21de	0.703461		1.92276			0		2.40239	1.46966		ok	ok
wsp	CS21df	0.545269		1.49038			0		2.40239	1.46966		ok	ok
wsp	CS7d	0.432643		1.47395	2.35479	4.7072	7.0608		9.41559	-4.706		ok	ok
wsp	CS7d 1	0.317813		1.08274			0		9.41559	-4.706		ok	ok
wsp	CS7d 2	0.486749		1.65828			0		9.41559	-4.706		ok	ok
wsp	CS7d a	5.09843		21.7727			0		9.41559	-4.706		usun	ok
wsp	CS7d c	0.566458		1.54829			0		9.41559	-4.706		ok	ok
wsp	CS7d e	0.306733		1.30989			0		9.41559	-4.706		ok	ok
wsp	CS7d i	0.368581		1.57401			0		9.41559	-4.706		ok	ok
wsp	CS7d m	0.320868		1.37026			0		9.41559	-4.706		ok	ok
wsp	CS7d1	0.314855		0.933033			0		9.41559	-4.706		ok	ok
wsp	CS7d2	0.337453		1			0		9.41559	-4.706		ok	ok
wsp	CS7d3	0.380972		1.12896			0		9.41559	-4.706		ok	ok
wsp	CS7d3	0.38992		1.3284			0		9.41559	-4.706		ok	ok
wsp	CS7d4	0.404093		1.19748			0		9.41559	-4.706		ok	ok
wsp	CS7d5	0.303077		0.898132			0		9.41559	-4.706		ok	ok
wsp	CS7d6	0.465792		1.38032			0		9.41559	-4.706		ok	ok
wsp	CS7db	0.444434		1.21477			0		9.41559	-4.706		ok	ok
wsp	CS7dd	0.433782		1.18565			0		9.41559	-4.706		ok	ok
wsp	CS7di	0.436799		1.1939			0		9.41559	-4.706		ok	ok
wsp	CS7dj	0.545269		1.49038			0		9.41559	-4.706		ok	ok
wsp	e0d 1	2.07952		7.08461	4.23951	1.27309	1.90963		6.14914	2.32988		usun	ok
wsp	e0d a	1.2658		5.40557			0		6.14914	2.32988		ok	ok
wsp	e0d b	1.26579		3.45978			0		6.14914	2.32988		ok	ok
wsp	e0d b	1.5638		6.67814			0		6.14914	2.32988		usun	ok
wsp	e0d c	1.09054		2.98076			0		6.14914	2.32988		ok	ok
wsp	e0d c	0.891962		3.80909			0		6.14914	2.32988		ok	ok
wsp	e0d1	0.928361		2.75108			0		6.14914	2.32988		ok	ok
wsp	e0d2	0.998447		2.95878			0		6.14914	2.32988		ok	ok
wsp	e0d2	1.19437		4.06904			0		6.14914	2.32988		ok	ok
wsp	e0d3	1.22074		3.61752			0		6.14914	2.32988		ok	ok
wsp	e0d3	1.59798		5.44408			0		6.14914	2.32988		ok	ok
wsp	e0d4	1.25072		3.70635			0		6.14914	2.32988		ok	ok
wsp	e0d4	1.01484		3.4574			0		6.14914	2.32988		ok	ok
wsp	e0d5	1.52918		4.53154			0		6.14914	2.32988		ok	ok
wsp	e0d5	1.4502		4.94061			0		6.14914	2.32988		ok	ok
wsp	e0d6	1.29035		3.82378			0		6.14914	2.32988		ok	ok
wsp	e0dz	1.22692		3.35353			0		6.14914	2.32988		ok	ok
wsp	e14d a	22.3167		95.3027	51.3875	18.8096	28.2144		79.6019	23.1731		usun	ok
wsp	e14d f	14.4205		61.5824			0		79.6019	23.1731		ok	ok
wsp	e14d i	14.1728		60.5244			0		79.6019	23.1731		ok	ok
wsp	e14d1	15.5383		46.0459			0		79.6019	23.1731		ok	ok
wsp	e14d1	14.1355		48.1575			0		79.6019	23.1731		ok	ok
wsp	e14d2	14.2982		42.3708			0		79.6019	23.1731		ok	ok
wsp	e14d2	24.3568		82.9798			0		79.6019	23.1731		usun	ok
wsp	e14d3	11.1021		32.8996			0		79.6019	23.1731		ok	ok
wsp	e14d3	11.8454		40.3554			0		79.6019	23.1731		ok	ok
wsp	e14d4	13.1115		38.8542			0		79.6019	23.1731		ok	ok
wsp	e14d4	14.2338		48.4924			0		79.6019	23.1731		ok	ok
wsp	e14d5	14.2982		42.3708			0		79.6019	23.1731		ok	ok
wsp	e14d5	16.7519		57.0711			0		79.6019	23.1731		ok	ok
wsp	e14d6	15.7007		46.5271			0		79.6019	23.1731		ok	ok
wsp	e14d7	10.1807		30.1691			0		79.6019	23.1731		ok	ok
wsp	e14de	8.51521		23.2745			0		79.6019	23.1731		ok	ok
wsp	e14dg	30.9108		84.4883			0		79.6019	23.1731		usun	ok
wsp	e14dj	17.1489		46.8728			0		79.6019	23.1731		ok	ok
wsp	e14dv	17.57		48.0238			0		79.6019	23.1731		ok	ok
wsp	e7d 2	3.13019		10.6641	13.6553	3.44094	5.16141		18.8167	8.49391		ok	ok
wsp	e7d b	3.66815		15.6647			0		18.8167	8.49391		ok	ok
wsp	e7d c	1.99314		5.44782			0		18.8167	8.49391		ok	usun
wsp	e7d e	3.97252		16.9645			0		18.8167	8.49391		ok	ok
wsp	e7d g	3.35207		14.3149			0		18.8167	8.49391		ok	ok
wsp	e7d1	5.21533		15.455			0		18.8167	8.49391		ok	ok
wsp	e7d2	5.21533		15.455			0		18.8167	8.49391		ok	ok
wsp	e7d3	4.32517		12.8171			0		18.8167	8.49391		ok	ok
wsp	e7d3	5.15599		17.5657			0		18.8167	8.49391		ok	ok
wsp	e7d4	5.14353		15.2422			0		18.8167	8.49391		ok	ok
wsp	e7d4	3.21819		10.9639			0		18.8167	8.49391		ok	ok
wsp	e7d6	4.78248		14.1723			0		18.8167	8.49391		ok	ok
wsp	e7d7	3.81784		11.3137			0		18.8167	8.49391		ok	ok
wsp	e7da	6.32051		17.2758			0		18.8167	8.49391		ok	ok
wsp	e7da	4.45385		19.02			0		18.8167	8.49391		usun	ok
wsp	e7de	3.69364		10.0958			0		18.8167	8.49391		ok	ok
wsp	e7di	5.29651		14.4769			0		18.8167	8.49391		ok	ok
wsp	e 7d1	4.15904		14.1692			0		18.8167	8.49391		ok	ok
wsp	e7dz	3.0632		8.37262			0		18.8167	8.49391		ok	usun
wsp	h0d 1	1.18202		4.02695	4.0078	2.3159	3.47385		7.48165	0.533949		ok	ok
wsp	h0d 2	1.26685		4.31598			0		7.48165	0.533949		ok	ok
wsp	h0d g	0.779194		3.32752			0		7.48165	0.533949		ok	ok
wsp	h0d k	2.89799		12.3758			0		7.48165	0.533949		usun	ok
wsp	h0d1	1.16696		3.45815			0		7.48165	0.533949		ok	ok
wsp	h0d2	1.01238		3.00008			0		7.48165	0.533949		ok	ok
wsp	h0d3	0.938064		2.77984			0		7.48165	0.533949		ok	ok
wsp	h0d3	0.960096		3.2709			0		7.48165	0.533949		ok	ok
wsp	h0d4	1.77492		5.25977			0		7.48165	0.533949		ok	ok
wsp	h0d4	0.914624		3.11598			0		7.48165	0.533949		ok	ok
wsp	h0d5	0.84543		2.50533			0		7.48165	0.533949		ok	ok
wsp	h0d5	1.86768		6.36292			0		7.48165	0.533949		ok	ok
wsp	h0d6	0.98812		2.92817			0		7.48165	0.533949		ok	ok
wsp	h0d7	1.10401		3.27161			0		7.48165	0.533949		ok	ok
wsp	h0da	1.32872		3.63179			0		7.48165	0.533949		ok	ok
wsp	h0dh	0.732064		2.00094			0		7.48165	0.533949		ok	ok
wsp	h0dj	1.13292		3.09659			0		7.48165	0.533949		ok	ok
wsp	h0dk	1.24837		3.41215			0		7.48165	0.533949		ok	ok
wsp	h14d 1	17.6642		52.3457	81.2063	29.8439	44.7658		7.48165	0.533949		usun	ok
wsp	h14d a	25.9031		110.618			0		7.48165	0.533949		usun	ok
wsp	h14d b	21.3336		91.1042			0		7.48165	0.533949		usun	ok
wsp	h14d e	27.0031		115.316			0		7.48165	0.533949		usun	ok
wsp	h14d h	20.8222		88.9206			0		7.48165	0.533949		usun	ok
wsp	h14d m	28.7413		122.739			0		7.48165	0.533949		usun	ok
wsp	h14d1	28.271		96.315			0		7.48165	0.533949		usun	ok
wsp	h14d2	12.4905		37.014			0		7.48165	0.533949		usun	ok
wsp	h14d2	10.4559		35.6218			0		7.48165	0.533949		usun	ok
wsp	h14d3	14.9571		44.3235			0		7.48165	0.533949		usun	ok
wsp	h14d3	30.4053		103.586			0		7.48165	0.533949		usun	ok
wsp	h14d4	31.3686		106.868			0		7.48165	0.533949		usun	ok
wsp	h14d9	29.8829		101.807			0		7.48165	0.533949		usun	ok
wsp	h14de	34.0608		93.0981			0		7.48165	0.533949		usun	ok
wsp	h14df	12.641		34.5516			0		7.48165	0.533949		usun	ok
wsp	h14dg	36.1279		98.748			0		7.48165	0.533949		usun	ok
wsp	h14dj	23.8355		65.1494			0		7.48165	0.533949		usun	ok
wsp	h14dx	23.2642		63.5878			0		7.48165	0.533949		usun	ok
wsp	h7d 1	6.17419		21.0345	18.6647	6.06592	9.09889		7.48165	0.533949		usun	ok
wsp	h7d 2	6.92229		23.5832			0		7.48165	0.533949		usun	ok
wsp	h7d c	8.028		21.9429			0		7.48165	0.533949		usun	ok
wsp	h7d h	4.72415		20.1743			0		7.48165	0.533949		usun	ok
wsp	h7d i	7.26042		31.0054			0		7.48165	0.533949		usun	ok
wsp	h7d j	6.27691		26.8053			0		7.48165	0.533949		usun	ok
wsp	h7d1	4.71664		13.9772			0		7.48165	0.533949		usun	ok
wsp	h7d2	4.34019		12.8616			0		7.48165	0.533949		usun	ok
wsp	h7d3	3.81784		11.3137			0		7.48165	0.533949		usun	ok
wsp	h7d3	5.0237		17.115			0		7.48165	0.533949		usun	ok
wsp	h7d4	5.2516		15.5625			0		7.48165	0.533949		usun	ok
wsp	h7d6	2.58965		7.67411			0		7.48165	0.533949		usun	ok
wsp	h7da	5.35186		14.6282			0		7.48165	0.533949		usun	ok
wsp	h7dd	5.42662		23.1742			0		7.48165	0.533949		usun	ok
wsp	h7dj	6.04206		16.5147			0		7.48165	0.533949		usun	ok
wsp	h7dl	7.78146		21.269			0		7.48165	0.533949		usun	ok
wsp	iso	0.000324667		0.00110609			0		7.48165	0.533949		ok	usun
wsp	k0d 1	0.109671		0.373632	1.55929	0.470241	0.705361		7.48165	0.533949		ok	usun
wsp	k0d 2	0.460493		1.56883			0		7.48165	0.533949		ok	ok
wsp	k0d a	0.5322		1.45466			0		7.48165	0.533949		ok	ok
wsp	k0d c	0.578366		2.46989			0		7.48165	0.533949		ok	ok
wsp	k0d i	0.267026		1.14033			0		7.48165	0.533949		ok	ok
wsp	k0d j	0.552886		2.36108			0		7.48165	0.533949		ok	ok
wsp	k0d1	0.416896		1.23542			0		7.48165	0.533949		ok	ok
wsp	k0d2	0.415453		1.23114			0		7.48165	0.533949		ok	ok
wsp	k0d3	0.533203		1.58008			0		7.48165	0.533949		ok	ok
wsp	k0d3	0.385887		1.31466			0		7.48165	0.533949		ok	ok
wsp	k0d4	0.640716		1.89868			0		7.48165	0.533949		ok	ok
wsp	k0d4	0.399495		1.36102			0		7.48165	0.533949		ok	ok
wsp	k0d5	0.483892		1.43396			0		7.48165	0.533949		ok	ok
wsp	k0d9	0.559128		1.90486			0		7.48165	0.533949		ok	ok
wsp	k0da	0.414675		1.77085			0		7.48165	0.533949		ok	ok
wsp	k0db	0.484659		1.32471			0		7.48165	0.533949		ok	ok
wsp	k0dd	0.662063		1.80961			0		7.48165	0.533949		ok	ok
wsp	k0dh	0.519444		1.41979			0		7.48165	0.533949		ok	ok
wsp	k0dk	0.721985		1.97339			0		7.48165	0.533949		ok	ok
wsp	k14d b	0.920222		3.92977	4.25602	1.76819	2.65228		7.48165	0.533949		ok	ok
wsp	k14d e	1.47432		6.29604			0		7.48165	0.533949		ok	ok
wsp	k14d h	1.07181		4.57714			0		7.48165	0.533949		ok	ok
wsp	k14d j	1.31044		5.59619			0		7.48165	0.533949		ok	ok
wsp	k14d1	1.05538		3.12748			0		7.48165	0.533949		ok	ok
wsp	k14d1	1.72459		5.8754			0		7.48165	0.533949		ok	ok
wsp	k14d2	0.887462		2.62989			0		7.48165	0.533949		ok	ok
wsp	k14d2	1.56509		5.33204			0		7.48165	0.533949		ok	ok
wsp	k14d3	1.07755		3.19319			0		7.48165	0.533949		ok	ok
wsp	k14d3	1.13387		3.86291			0		7.48165	0.533949		ok	ok
wsp	k14d4	1.39258		4.12673			0		7.48165	0.533949		ok	ok
wsp	k14d4	2.25989		7.69909			0		7.48165	0.533949		usun	ok
wsp	k14d5	1.22074		3.61752			0		7.48165	0.533949		ok	ok
wsp	k14d5	1.51178		5.15041			0		7.48165	0.533949		ok	ok
wsp	k14d6	0.825167		2.44528			0		7.48165	0.533949		ok	ok
wsp	k14de	0.000129034		0.000352688			0		7.48165	0.533949		ok	usun
wsp	k14df	1.7901		4.89286	8.54317	2.8716	4.30741		7.48165	0.533949		ok	ok
wsp	k21d	2.5075		8.54268			0		7.48165	0.533949		usun	ok
wsp	k21d c	2.70392		11.547			0		7.48165	0.533949		usun	ok
wsp	k21d e	2.79928		11.9542			0		7.48165	0.533949		usun	ok
wsp	k21d g	2.61182		11.1537			0		7.48165	0.533949		usun	ok
wsp	k21d j	1.56923		6.70132			0		7.48165	0.533949		ok	ok
wsp	k21d k	1.84683		7.88683			0		7.48165	0.533949		usun	ok
wsp	k21d m	2.52285		10.7737			0		7.48165	0.533949		usun	ok
wsp	k21d n	3.17125		13.5427			0		7.48165	0.533949		usun	ok
wsp	k21d x	1.57467		6.72459			0		7.48165	0.533949		ok	ok
wsp	k21d z	1.98626		8.48224			0		7.48165	0.533949		usun	ok
wsp	k21d1	1.51703		5.16829			0		7.48165	0.533949		ok	ok
wsp	k21d2	1.6091		5.48195			0		7.48165	0.533949		ok	ok
wsp	k21d3	2.95109		10.0539			0		7.48165	0.533949		usun	ok
wsp	k21d4	2.83088		9.64438			0		7.48165	0.533949		usun	ok
wsp	k21da	2.86802		12.2478			0		7.48165	0.533949		usun	ok
wsp	k21dd	1.56923		6.70132			0		7.48165	0.533949		ok	ok
wsp	k21df	2.45384		6.70705			0		7.48165	0.533949		ok	ok
wsp	k21di	2.30544		6.30143			0		7.48165	0.533949		ok	ok
wsp	k21dq	0.989685		2.70509			0		7.48165	0.533949		ok	ok
wsp	k3d3	0.78799		2.68456	2.36295	0.543885	0.815828		3.17877	1.54712		ok	ok
wsp	k7d 1	0.7004		2.38616			0		3.17877	1.54712		ok	ok
wsp	k7d b	0.752645		2.0572			0		3.17877	1.54712		ok	ok
wsp	k7d c	0.58441		2.4957			0		3.17877	1.54712		ok	ok
wsp	k7d f	0.609228		2.60168			0		3.17877	1.54712		ok	ok
wsp	k7d k	0.910704		3.88912			0		3.17877	1.54712		usun	ok
wsp	k7d z	0.652954		2.78842			0		3.17877	1.54712		ok	ok
wsp	k7d1	0.670244		1.98618			0		3.17877	1.54712		ok	ok
wsp	k7d2	0.599885		1.77769			0		3.17877	1.54712		ok	ok
wsp	k7d2	0.561069		1.91148			0		3.17877	1.54712		ok	ok
wsp	k7d3	0.585507		1.73508			0		3.17877	1.54712		ok	ok
wsp	k7d4	0.59781		1.77154			0		3.17877	1.54712		ok	ok
wsp	k7d5	0.756681		2.24233			0		3.17877	1.54712		ok	ok
wsp	k7d6	0.553923		1.64148			0		3.17877	1.54712		ok	ok
wsp	k7d6	0.75067		2.55742			0		3.17877	1.54712		ok	ok
wsp	k7dd	0.838011		2.29053			0		3.17877	1.54712		ok	ok
wsp	k7dh	1.00003		2.73337			0		3.17877	1.54712		ok	ok
wsp	k7di	1.09433		2.99111			0		3.17877	1.54712		ok	ok
wsp	k7dz	0.861571		2.35492			0		3.17877	1.54712		ok	ok
wsp	o0d 1	0.435653		1.4842	1.33119	0.396901	0.595352		1.92654	0.735836		ok	ok
wsp	o0d b	0.404736		1.72841			0		1.92654	0.735836		ok	ok
wsp	o0d c	0.406141		1.73441			0		1.92654	0.735836		ok	ok
wsp	o0d d	0.273581		0.747777			0		1.92654	0.735836		ok	ok
wsp	o0d g	0.498289		2.12792			0		1.92654	0.735836		usun	ok
wsp	o0d1	0.373132		1.10573			0		1.92654	0.735836		ok	ok
wsp	o0d2	0.402695		1.19334			0		1.92654	0.735836		ok	ok
wsp	o0d2	0.379258		1.29207			0		1.92654	0.735836		ok	ok
wsp	o0d3	0.297871		0.882703			0		1.92654	0.735836		ok	ok
wsp	o0d3	0.289423		0.98602			0		1.92654	0.735836		ok	ok
wsp	o0d4	0.553923		1.64148			0		1.92654	0.735836		ok	ok
wsp	o0d4	0.435653		1.4842			0		1.92654	0.735836		ok	ok
wsp	o0d5	0.542524		1.6077			0		1.92654	0.735836		ok	ok
wsp	o0d6	0.219571		0.650671			0		1.92654	0.735836		ok	usun
wsp	o0da	0.427813		1.82696			0		1.92654	0.735836		ok	ok
wsp	o0dd	0.233267		0.996157			0		1.92654	0.735836		ok	ok
wsp	o0dg	0.471406		1.28849			0		1.92654	0.735836		ok	ok
wsp	o0dj	0.53963		1.47496			0		1.92654	0.735836		ok	ok
wsp	o0dz	0.380256		1.03935			0		1.92654	0.735836		ok	ok
wsp	o14d	0.626875		2.13567			0		1.92654	0.735836		usun	ok
wsp	o14d b	0.380259		1.62388	1.62247	0.565487	0.848231		2.4707	0.774238		ok	ok
wsp	o14d e	0.411811		1.75862			0		2.4707	0.774238		ok	ok
wsp	o14d h	0.62853		2.68411			0		2.4707	0.774238		usun	ok
wsp	o14d1	0.34694		1.02811			0		2.4707	0.774238		ok	ok
wsp	o14d1	0.61185		2.08448			0		2.4707	0.774238		ok	ok
wsp	o14d2	0.329365		0.976032			0		2.4707	0.774238		ok	ok
wsp	o14d2	0.804548		2.74097			0		2.4707	0.774238		usun	ok
wsp	o14d3	0.359175		1.06437			0		2.4707	0.774238		ok	ok
wsp	o14d3	0.420813		1.43365			0		2.4707	0.774238		ok	ok
wsp	o14d4	0.29479		0.873573			0		2.4707	0.774238		ok	ok
wsp	o14d4	0.523496		1.78347			0		2.4707	0.774238		ok	ok
wsp	o14d5	0.325958		0.965936			0		2.4707	0.774238		ok	ok
wsp	o14d6	0.47723		1.41421			0		2.4707	0.774238		ok	ok
wsp	o14dd	0.359747		1.53628			0		2.4707	0.774238		ok	ok
wsp	o14df	0.611338		1.67096			0		2.4707	0.774238		ok	ok
wsp	o14dg	0.473042		1.29296			0		2.4707	0.774238		ok	ok
wsp	o14dj	0.781892		2.13714			0		2.4707	0.774238		ok	ok
wsp	o21d c	0.452207		1.93113	1.97535	0.461675	0.692513		2.66786	1.28283		ok	ok
wsp	o21d g	0.6462		2.75957			0		2.66786	1.28283		usun	ok
wsp	o21d i	0.560604		2.39404			0		2.66786	1.28283		ok	ok
wsp	o21d j	0.414675		1.77085			0		2.66786	1.28283		ok	ok
wsp	o21d k	0.450642		1.92445			0		2.66786	1.28283		ok	ok
wsp	o21d m	0.452207		1.93113			0		2.66786	1.28283		ok	ok
wsp	o21d q	0.512298		2.18775			0		2.66786	1.28283		ok	ok
wsp	o21d v	0.424858		1.81434			0		2.66786	1.28283		ok	ok
wsp	o21d x	0.420464		1.79557			0		2.66786	1.28283		ok	ok
wsp	o21d1	0.662618		2.25744			0		2.66786	1.28283		ok	ok
wsp	o21d2	0.578845		1.97204			0		2.66786	1.28283		ok	ok
wsp	o21d3	0.384552		1.31011			0		2.66786	1.28283		ok	ok
wsp	o21d8	0.856337		2.91741			0		2.66786	1.28283		usun	ok
wsp	o21d9	0.662618		2.25744			0		2.66786	1.28283		ok	ok
wsp	o21dd	0.473046		2.02013			0		2.66786	1.28283		ok	ok
wsp	o21de	0.476333		1.30195			0		2.66786	1.28283		ok	ok
wsp	o21df	0.477986		1.30647			0		2.66786	1.28283		ok	ok
wsp	o21dg	0.849709		2.3225			0		2.66786	1.28283		ok	ok
wsp	o21dh	0.49656		1.35724			0		2.66786	1.28283		ok	ok
wsp	o7d 1	0.419357		1.42869	1.39438	0.393704	0.590555		1.98493	0.803822		ok	ok
wsp	o7d c	0.447525		1.22322			0		1.98493	0.803822		ok	ok
wsp	o7d d	0.514076		2.19534			0		1.98493	0.803822		usun	ok
wsp	o7d f	0.423388		1.80806			0		1.98493	0.803822		ok	ok
wsp	o7d g	0.254379		1.08632			0		1.98493	0.803822		ok	ok
wsp	o7d h	0.325348		1.38938			0		1.98493	0.803822		ok	ok
wsp	o7d z	0.452203		1.236			0		1.98493	0.803822		ok	ok
wsp	o7d1	0.440666		1.30586			0		1.98493	0.803822		ok	ok
wsp	o7d2	0.427133		1.26576			0		1.98493	0.803822		ok	ok
wsp	o7d2	0.514503		1.75283			0		1.98493	0.803822		ok	ok
wsp	o7d3	0.137524		0.407536			0		1.98493	0.803822		ok	usun
wsp	o7d3	0.360045		1.22662			0		1.98493	0.803822		ok	ok
wsp	o7d4	0.399913		1.18509			0		1.98493	0.803822		ok	ok
wsp	o7d4	0.553345		1.88516			0		1.98493	0.803822		ok	ok
wsp	o7d5	0.353004		1.04608			0		1.98493	0.803822		ok	ok
wsp	o7d6	0.431597		1.27899			0		1.98493	0.803822		ok	ok
wsp	o7db	0.526696		1.43961			0		1.98493	0.803822		ok	ok
wsp	o7di	0.526696		1.43961			0		1.98493	0.803822		ok	ok
wsp	o7dl	0.692575		1.89301			0		1.98493	0.803822		ok	ok

## Sheet: - usun
					mean	sd	sd*1.5					gora	dol
wsp	CS0d 1	0.458899		1.5634	1.2872	0.335359	0.503039		1.79024	0.784164		ok	ok
wsp	CS0d 2	0.410727		1.39928			0		1.79024	0.784164		ok	ok
wsp	CS0d a	0.463307		1.26635			0		1.79024	0.784164		ok	ok
wsp	CS0d b	0.348696		0.953087			0		1.79024	0.784164		ok	ok
wsp	CS0d c	0.404736		1.72841			0		1.79024	0.784164		ok	ok
wsp	CS0d e	0.393669		1.68115			0		1.79024	0.784164		ok	ok
wsp	CS0d f	0.396407		1.69284			0		1.79024	0.784164		ok	ok
wsp	CS0d1	0.337453	0.337453	1			0		1.79024	0.784164		ok	ok
wsp	CS0d2	0.462575		1.37078			0		1.79024	0.784164		ok	ok
wsp	CS0d3	0.422274		1.43862			0		1.79024	0.784164		ok	ok
wsp	CS0d4	0.3398		1.00696			0		1.79024	0.784164		ok	ok
wsp	CS0d4	0.278597		0.949137			0		1.79024	0.784164		ok	ok
wsp	CS0d6	0.280828		0.832199			0		1.79024	0.784164		ok	ok
wsp	CS0dd	0.3829		1.04658			0		1.79024	0.784164		ok	ok
wsp	CS0dh	0.46653		1.27516			0		1.79024	0.784164		ok	ok
wsp	CS0dj	0.514072		1.40511			0		1.79024	0.784164		ok	ok
wsp	CS14 d z	0.380259		1.62388	1.53898	0.310187	0.465281		2.00426	1.0737		ok	ok
wsp	CS14d 1	0.440666		1.30586			0		2.00426	1.0737		ok	ok
wsp	CS14d b	0.430789		1.83967			0		2.00426	1.0737		ok	ok
wsp	CS14d c	0.385567		1.64655			0		2.00426	1.0737		ok	ok
wsp	CS14d1	0.36255		1.23515			0		2.00426	1.0737		ok	ok
wsp	CS14d2	0.608259		1.8025			0		2.00426	1.0737		ok	ok
wsp	CS14d2	0.549522		1.87214			0		2.00426	1.0737		ok	ok
wsp	CS14d3	0.436108		1.29235			0		2.00426	1.0737		ok	ok
wsp	CS14d4	0.371841		1.10191			0		2.00426	1.0737		ok	ok
wsp	CS14d5	0.382295		1.13288			0		2.00426	1.0737		ok	ok
wsp	CS14d6	0.483892		1.43396			0		2.00426	1.0737		ok	ok
wsp	CS14d7	0.540647		1.60214			0		2.00426	1.0737		ok	ok
wsp	CS14d7	0.370167		1.2611			0		2.00426	1.0737		ok	ok
wsp	CS14d9	0.496977		1.69312			0		2.00426	1.0737		ok	ok
wsp	CS14df	0.598757		1.63657			0		2.00426	1.0737		ok	ok
wsp	CS14di	0.537763		1.46986			0		2.00426	1.0737		ok	ok
wsp	CS14dv	0.517647		1.41488			0		2.00426	1.0737		ok	ok
wsp	CS21d 1	0.555266		1.89171	1.93602	0.310911	0.466366		2.40239	1.46966		ok	ok
wsp	CS21d g	0.445981		1.90454			0		2.40239	1.46966		ok	ok
wsp	CS21d h	0.537767		2.29651			0		2.40239	1.46966		ok	ok
wsp	CS21d i	0.552886		2.36108			0		2.40239	1.46966		ok	ok
wsp	CS21d j	0.517652		2.21061			0		2.40239	1.46966		ok	ok
wsp	CS21d k	0.456933		1.95131			0		2.40239	1.46966		ok	ok
wsp	CS21d m	0.433786		1.85246			0		2.40239	1.46966		ok	ok
wsp	CS21d n	0.461708		1.97171			0		2.40239	1.46966		ok	ok
wsp	CS21d v	0.420464		1.79557			0		2.40239	1.46966		ok	ok
wsp	CS21d2	0.516289		1.75892			0		2.40239	1.46966		ok	ok
wsp	CS21d3	0.473439		1.61293			0		2.40239	1.46966		ok	ok
wsp	CS21d4	0.493544		1.68143			0		2.40239	1.46966		ok	ok
wsp	CS21d5	0.59306		2.02047			0		2.40239	1.46966		ok	ok
wsp	CS21dd	0.354794		1.51513			0		2.40239	1.46966		ok	ok
wsp	CS21de	0.703461		1.92276			0		2.40239	1.46966		ok	ok
wsp	CS21df	0.545269		1.49038			0		2.40239	1.46966		ok	ok
wsp	CS7d	0.432643		1.47395	2.35479	4.7072	7.0608		9.41559	-4.706		ok	ok
wsp	CS7d 1	0.317813		1.08274			0		9.41559	-4.706		ok	ok
wsp	CS7d 2	0.486749		1.65828			0		9.41559	-4.706		ok	ok
wsp	CS7d c	0.566458		1.54829			0		9.41559	-4.706		ok	ok
wsp	CS7d e	0.306733		1.30989			0		9.41559	-4.706		ok	ok
wsp	CS7d i	0.368581		1.57401			0		9.41559	-4.706		ok	ok
wsp	CS7d m	0.320868		1.37026			0		9.41559	-4.706		ok	ok
wsp	CS7d1	0.314855		0.933033			0		9.41559	-4.706		ok	ok
wsp	CS7d2	0.337453		1			0		9.41559	-4.706		ok	ok
wsp	CS7d3	0.380972		1.12896			0		9.41559	-4.706		ok	ok
wsp	CS7d3	0.38992		1.3284			0		9.41559	-4.706		ok	ok
wsp	CS7d4	0.404093		1.19748			0		9.41559	-4.706		ok	ok
wsp	CS7d5	0.303077		0.898132			0		9.41559	-4.706		ok	ok
wsp	CS7d6	0.465792		1.38032			0		9.41559	-4.706		ok	ok
wsp	CS7db	0.444434		1.21477			0		9.41559	-4.706		ok	ok
wsp	CS7dd	0.433782		1.18565			0		9.41559	-4.706		ok	ok
wsp	CS7di	0.436799		1.1939			0		9.41559	-4.706		ok	ok
wsp	CS7dj	0.545269		1.49038			0		9.41559	-4.706		ok	ok
wsp	e0d a	1.2658		5.40557			0		6.14914	2.32988		ok	ok
wsp	e0d b	1.26579		3.45978			0		6.14914	2.32988		ok	ok
wsp	e0d c	1.09054		2.98076			0		6.14914	2.32988		ok	ok
wsp	e0d c	0.891962		3.80909			0		6.14914	2.32988		ok	ok
wsp	e0d1	0.928361		2.75108			0		6.14914	2.32988		ok	ok
wsp	e0d2	0.998447		2.95878			0		6.14914	2.32988		ok	ok
wsp	e0d2	1.19437		4.06904			0		6.14914	2.32988		ok	ok
wsp	e0d3	1.22074		3.61752			0		6.14914	2.32988		ok	ok
wsp	e0d3	1.59798		5.44408			0		6.14914	2.32988		ok	ok
wsp	e0d4	1.25072		3.70635			0		6.14914	2.32988		ok	ok
wsp	e0d4	1.01484		3.4574			0		6.14914	2.32988		ok	ok
wsp	e0d5	1.52918		4.53154			0		6.14914	2.32988		ok	ok
wsp	e0d5	1.4502		4.94061			0		6.14914	2.32988		ok	ok
wsp	e0d6	1.29035		3.82378			0		6.14914	2.32988		ok	ok
wsp	e0dz	1.22692		3.35353			0		6.14914	2.32988		ok	ok
wsp	e14d f	14.4205		61.5824			0		79.6019	23.1731		ok	ok
wsp	e14d i	14.1728		60.5244			0		79.6019	23.1731		ok	ok
wsp	e14d1	15.5383		46.0459			0		79.6019	23.1731		ok	ok
wsp	e14d1	14.1355		48.1575			0		79.6019	23.1731		ok	ok
wsp	e14d2	14.2982		42.3708			0		79.6019	23.1731		ok	ok
wsp	e14d3	11.1021		32.8996			0		79.6019	23.1731		ok	ok
wsp	e14d3	11.8454		40.3554			0		79.6019	23.1731		ok	ok
wsp	e14d4	13.1115		38.8542			0		79.6019	23.1731		ok	ok
wsp	e14d4	14.2338		48.4924			0		79.6019	23.1731		ok	ok
wsp	e14d5	14.2982		42.3708			0		79.6019	23.1731		ok	ok
wsp	e14d5	16.7519		57.0711			0		79.6019	23.1731		ok	ok
wsp	e14d6	15.7007		46.5271			0		79.6019	23.1731		ok	ok
wsp	e14d7	10.1807		30.1691			0		79.6019	23.1731		ok	ok
wsp	e14de	8.51521		23.2745			0		79.6019	23.1731		ok	ok
wsp	e14dj	17.1489		46.8728			0		79.6019	23.1731		ok	ok
wsp	e14dv	17.57		48.0238			0		79.6019	23.1731		ok	ok
wsp	e7d 2	3.13019		10.6641	13.6553	3.44094	5.16141		18.8167	8.49391		ok	ok
wsp	e7d b	3.66815		15.6647			0		18.8167	8.49391		ok	ok
wsp	e7d e	3.97252		16.9645			0		18.8167	8.49391		ok	ok
wsp	e7d g	3.35207		14.3149			0		18.8167	8.49391		ok	ok
wsp	e7d1	5.21533		15.455			0		18.8167	8.49391		ok	ok
wsp	e7d2	5.21533		15.455			0		18.8167	8.49391		ok	ok
wsp	e7d3	4.32517		12.8171			0		18.8167	8.49391		ok	ok
wsp	e7d3	5.15599		17.5657			0		18.8167	8.49391		ok	ok
wsp	e7d4	5.14353		15.2422			0		18.8167	8.49391		ok	ok
wsp	e7d4	3.21819		10.9639			0		18.8167	8.49391		ok	ok
wsp	e7d6	4.78248		14.1723			0		18.8167	8.49391		ok	ok
wsp	e7d7	3.81784		11.3137			0		18.8167	8.49391		ok	ok
wsp	e7da	6.32051		17.2758			0		18.8167	8.49391		ok	ok
wsp	e7de	3.69364		10.0958			0		18.8167	8.49391		ok	ok
wsp	e7di	5.29651		14.4769			0		18.8167	8.49391		ok	ok
wsp	e 7d1	4.15904		14.1692			0		18.8167	8.49391		ok	ok
wsp	h0d 1	1.18202		4.02695	4.0078	2.3159	3.47385		7.48165	0.533949		ok	ok
wsp	h0d 2	1.26685		4.31598			0		7.48165	0.533949		ok	ok
wsp	h0d g	0.779194		3.32752			0		7.48165	0.533949		ok	ok
wsp	h0d1	1.16696		3.45815			0		7.48165	0.533949		ok	ok
wsp	h0d2	1.01238		3.00008			0		7.48165	0.533949		ok	ok
wsp	h0d3	0.938064		2.77984			0		7.48165	0.533949		ok	ok
wsp	h0d3	0.960096		3.2709			0		7.48165	0.533949		ok	ok
wsp	h0d4	1.77492		5.25977			0		7.48165	0.533949		ok	ok
wsp	h0d4	0.914624		3.11598			0		7.48165	0.533949		ok	ok
wsp	h0d5	0.84543		2.50533			0		7.48165	0.533949		ok	ok
wsp	h0d5	1.86768		6.36292			0		7.48165	0.533949		ok	ok
wsp	h0d6	0.98812		2.92817			0		7.48165	0.533949		ok	ok
wsp	h0d7	1.10401		3.27161			0		7.48165	0.533949		ok	ok
wsp	h0da	1.32872		3.63179			0		7.48165	0.533949		ok	ok
wsp	h0dh	0.732064		2.00094			0		7.48165	0.533949		ok	ok
wsp	h0dj	1.13292		3.09659			0		7.48165	0.533949		ok	ok
wsp	h0dk	1.24837		3.41215			0		7.48165	0.533949		ok	ok
wsp	h14d 1	17.6642		52.3457	81.2063	29.8439	44.7658		7.48165	0.533949		usun	ok
wsp	h14d a	25.9031		110.618			0		7.48165	0.533949		usun	ok
wsp	h14d b	21.3336		91.1042			0		7.48165	0.533949		usun	ok
wsp	h14d e	27.0031		115.316			0		7.48165	0.533949		usun	ok
wsp	h14d h	20.8222		88.9206			0		7.48165	0.533949		usun	ok
wsp	h14d m	28.7413		122.739			0		7.48165	0.533949		usun	ok
wsp	h14d1	28.271		96.315			0		7.48165	0.533949		usun	ok
wsp	h14d2	12.4905		37.014			0		7.48165	0.533949		usun	ok
wsp	h14d2	10.4559		35.6218			0		7.48165	0.533949		usun	ok
wsp	h14d3	14.9571		44.3235			0		7.48165	0.533949		usun	ok
wsp	h14d3	30.4053		103.586			0		7.48165	0.533949		usun	ok
wsp	h14d4	31.3686		106.868			0		7.48165	0.533949		usun	ok
wsp	h14d9	29.8829		101.807			0		7.48165	0.533949		usun	ok
wsp	h14de	34.0608		93.0981			0		7.48165	0.533949		usun	ok
wsp	h14df	12.641		34.5516			0		7.48165	0.533949		usun	ok
wsp	h14dg	36.1279		98.748			0		7.48165	0.533949		usun	ok
wsp	h14dj	23.8355		65.1494			0		7.48165	0.533949		usun	ok
wsp	h14dx	23.2642		63.5878			0		7.48165	0.533949		usun	ok
wsp	h7d 1	6.17419		21.0345	18.6647	6.06592	9.09889		7.48165	0.533949		usun	ok
wsp	h7d 2	6.92229		23.5832			0		7.48165	0.533949		usun	ok
wsp	h7d c	8.028		21.9429			0		7.48165	0.533949		usun	ok
wsp	h7d h	4.72415		20.1743			0		7.48165	0.533949		usun	ok
wsp	h7d i	7.26042		31.0054			0		7.48165	0.533949		usun	ok
wsp	h7d j	6.27691		26.8053			0		7.48165	0.533949		usun	ok
wsp	h7d1	4.71664		13.9772			0		7.48165	0.533949		usun	ok
wsp	h7d2	4.34019		12.8616			0		7.48165	0.533949		usun	ok
wsp	h7d3	3.81784		11.3137			0		7.48165	0.533949		usun	ok
wsp	h7d3	5.0237		17.115			0		7.48165	0.533949		usun	ok
wsp	h7d4	5.2516		15.5625			0		7.48165	0.533949		usun	ok
wsp	h7d6	2.58965		7.67411			0		7.48165	0.533949		usun	ok
wsp	h7da	5.35186		14.6282			0		7.48165	0.533949		usun	ok
wsp	h7dd	5.42662		23.1742			0		7.48165	0.533949		usun	ok
wsp	h7dj	6.04206		16.5147			0		7.48165	0.533949		usun	ok
wsp	h7dl	7.78146		21.269			0		7.48165	0.533949		usun	ok
wsp	iso	0.000324667		0.00110609			0		7.48165	0.533949		ok	usun
wsp	k0d 1	0.109671		0.373632	1.55929	0.470241	0.705361		7.48165	0.533949		ok	usun
wsp	k0d 2	0.460493		1.56883			0		7.48165	0.533949		ok	ok
wsp	k0d a	0.5322		1.45466			0		7.48165	0.533949		ok	ok
wsp	k0d c	0.578366		2.46989			0		7.48165	0.533949		ok	ok
wsp	k0d i	0.267026		1.14033			0		7.48165	0.533949		ok	ok
wsp	k0d j	0.552886		2.36108			0		7.48165	0.533949		ok	ok
wsp	k0d1	0.416896		1.23542			0		7.48165	0.533949		ok	ok
wsp	k0d2	0.415453		1.23114			0		7.48165	0.533949		ok	ok
wsp	k0d3	0.533203		1.58008			0		7.48165	0.533949		ok	ok
wsp	k0d3	0.385887		1.31466			0		7.48165	0.533949		ok	ok
wsp	k0d4	0.640716		1.89868			0		7.48165	0.533949		ok	ok
wsp	k0d4	0.399495		1.36102			0		7.48165	0.533949		ok	ok
wsp	k0d5	0.483892		1.43396			0		7.48165	0.533949		ok	ok
wsp	k0d9	0.559128		1.90486			0		7.48165	0.533949		ok	ok
wsp	k0da	0.414675		1.77085			0		7.48165	0.533949		ok	ok
wsp	k0db	0.484659		1.32471			0		7.48165	0.533949		ok	ok
wsp	k0dd	0.662063		1.80961			0		7.48165	0.533949		ok	ok
wsp	k0dh	0.519444		1.41979			0		7.48165	0.533949		ok	ok
wsp	k0dk	0.721985		1.97339			0		7.48165	0.533949		ok	ok
wsp	k14d b	0.920222		3.92977	4.25602	1.76819	2.65228		7.48165	0.533949		ok	ok
wsp	k14d e	1.47432		6.29604			0		7.48165	0.533949		ok	ok
wsp	k14d h	1.07181		4.57714			0		7.48165	0.533949		ok	ok
wsp	k14d j	1.31044		5.59619			0		7.48165	0.533949		ok	ok
wsp	k14d1	1.05538		3.12748			0		7.48165	0.533949		ok	ok
wsp	k14d1	1.72459		5.8754			0		7.48165	0.533949		ok	ok
wsp	k14d2	0.887462		2.62989			0		7.48165	0.533949		ok	ok
wsp	k14d2	1.56509		5.33204			0		7.48165	0.533949		ok	ok
wsp	k14d3	1.07755		3.19319			0		7.48165	0.533949		ok	ok
wsp	k14d3	1.13387		3.86291			0		7.48165	0.533949		ok	ok
wsp	k14d4	1.39258		4.12673			0		7.48165	0.533949		ok	ok
wsp	k14d4	2.25989		7.69909			0		7.48165	0.533949		usun	ok
wsp	k14d5	1.22074		3.61752			0		7.48165	0.533949		ok	ok
wsp	k14d5	1.51178		5.15041			0		7.48165	0.533949		ok	ok
wsp	k14d6	0.825167		2.44528			0		7.48165	0.533949		ok	ok
wsp	k14de	0.000129034		0.000352688			0		7.48165	0.533949		ok	usun
wsp	k14df	1.7901		4.89286	8.54317	2.8716	4.30741		7.48165	0.533949		ok	ok
wsp	k21d	2.5075		8.54268			0		7.48165	0.533949		usun	ok
wsp	k21d c	2.70392		11.547			0		7.48165	0.533949		usun	ok
wsp	k21d e	2.79928		11.9542			0		7.48165	0.533949		usun	ok
wsp	k21d g	2.61182		11.1537			0		7.48165	0.533949		usun	ok
wsp	k21d j	1.56923		6.70132			0		7.48165	0.533949		ok	ok
wsp	k21d k	1.84683		7.88683			0		7.48165	0.533949		usun	ok
wsp	k21d m	2.52285		10.7737			0		7.48165	0.533949		usun	ok
wsp	k21d n	3.17125		13.5427			0		7.48165	0.533949		usun	ok
wsp	k21d x	1.57467		6.72459			0		7.48165	0.533949		ok	ok
wsp	k21d z	1.98626		8.48224			0		7.48165	0.533949		usun	ok
wsp	k21d1	1.51703		5.16829			0		7.48165	0.533949		ok	ok
wsp	k21d2	1.6091		5.48195			0		7.48165	0.533949		ok	ok
wsp	k21d3	2.95109		10.0539			0		7.48165	0.533949		usun	ok
wsp	k21d4	2.83088		9.64438			0		7.48165	0.533949		usun	ok
wsp	k21da	2.86802		12.2478			0		7.48165	0.533949		usun	ok
wsp	k21dd	1.56923		6.70132			0		7.48165	0.533949		ok	ok
wsp	k21df	2.45384		6.70705			0		7.48165	0.533949		ok	ok
wsp	k21di	2.30544		6.30143			0		7.48165	0.533949		ok	ok
wsp	k21dq	0.989685		2.70509			0		7.48165	0.533949		ok	ok
wsp	k3d3	0.78799		2.68456	2.36295	0.543885	0.815828		3.17877	1.54712		ok	ok
wsp	k7d 1	0.7004		2.38616			0		3.17877	1.54712		ok	ok
wsp	k7d b	0.752645		2.0572			0		3.17877	1.54712		ok	ok
wsp	k7d c	0.58441		2.4957			0		3.17877	1.54712		ok	ok
wsp	k7d f	0.609228		2.60168			0		3.17877	1.54712		ok	ok
wsp	k7d k	0.910704		3.88912			0		3.17877	1.54712		usun	ok
wsp	k7d z	0.652954		2.78842			0		3.17877	1.54712		ok	ok
wsp	k7d1	0.670244		1.98618			0		3.17877	1.54712		ok	ok
wsp	k7d2	0.599885		1.77769			0		3.17877	1.54712		ok	ok
wsp	k7d2	0.561069		1.91148			0		3.17877	1.54712		ok	ok
wsp	k7d3	0.585507		1.73508			0		3.17877	1.54712		ok	ok
wsp	k7d4	0.59781		1.77154			0		3.17877	1.54712		ok	ok
wsp	k7d5	0.756681		2.24233			0		3.17877	1.54712		ok	ok
wsp	k7d6	0.553923		1.64148			0		3.17877	1.54712		ok	ok
wsp	k7d6	0.75067		2.55742			0		3.17877	1.54712		ok	ok
wsp	k7dd	0.838011		2.29053			0		3.17877	1.54712		ok	ok
wsp	k7dh	1.00003		2.73337			0		3.17877	1.54712		ok	ok
wsp	k7di	1.09433		2.99111			0		3.17877	1.54712		ok	ok
wsp	k7dz	0.861571		2.35492			0		3.17877	1.54712		ok	ok
wsp	o0d 1	0.435653		1.4842	1.33119	0.396901	0.595352		1.92654	0.735836		ok	ok
wsp	o0d b	0.404736		1.72841			0		1.92654	0.735836		ok	ok
wsp	o0d c	0.406141		1.73441			0		1.92654	0.735836		ok	ok
wsp	o0d d	0.273581		0.747777			0		1.92654	0.735836		ok	ok
wsp	o0d g	0.498289		2.12792			0		1.92654	0.735836		usun	ok
wsp	o0d1	0.373132		1.10573			0		1.92654	0.735836		ok	ok
wsp	o0d2	0.402695		1.19334			0		1.92654	0.735836		ok	ok
wsp	o0d2	0.379258		1.29207			0		1.92654	0.735836		ok	ok
wsp	o0d3	0.297871		0.882703			0		1.92654	0.735836		ok	ok
wsp	o0d3	0.289423		0.98602			0		1.92654	0.735836		ok	ok
wsp	o0d4	0.553923		1.64148			0		1.92654	0.735836		ok	ok
wsp	o0d4	0.435653		1.4842			0		1.92654	0.735836		ok	ok
wsp	o0d5	0.542524		1.6077			0		1.92654	0.735836		ok	ok
wsp	o0d6	0.219571		0.650671			0		1.92654	0.735836		ok	usun
wsp	o0da	0.427813		1.82696			0		1.92654	0.735836		ok	ok
wsp	o0dd	0.233267		0.996157			0		1.92654	0.735836		ok	ok
wsp	o0dg	0.471406		1.28849			0		1.92654	0.735836		ok	ok
wsp	o0dj	0.53963		1.47496			0		1.92654	0.735836		ok	ok
wsp	o0dz	0.380256		1.03935			0		1.92654	0.735836		ok	ok
wsp	o14d	0.626875		2.13567			0		1.92654	0.735836		usun	ok
wsp	o14d b	0.380259		1.62388	1.62247	0.565487	0.848231		2.4707	0.774238		ok	ok
wsp	o14d e	0.411811		1.75862			0		2.4707	0.774238		ok	ok
wsp	o14d h	0.62853		2.68411			0		2.4707	0.774238		usun	ok
wsp	o14d1	0.34694		1.02811			0		2.4707	0.774238		ok	ok
wsp	o14d1	0.61185		2.08448			0		2.4707	0.774238		ok	ok
wsp	o14d2	0.329365		0.976032			0		2.4707	0.774238		ok	ok
wsp	o14d2	0.804548		2.74097			0		2.4707	0.774238		usun	ok
wsp	o14d3	0.359175		1.06437			0		2.4707	0.774238		ok	ok
wsp	o14d3	0.420813		1.43365			0		2.4707	0.774238		ok	ok
wsp	o14d4	0.29479		0.873573			0		2.4707	0.774238		ok	ok
wsp	o14d4	0.523496		1.78347			0		2.4707	0.774238		ok	ok
wsp	o14d5	0.325958		0.965936			0		2.4707	0.774238		ok	ok
wsp	o14d6	0.47723		1.41421			0		2.4707	0.774238		ok	ok
wsp	o14dd	0.359747		1.53628			0		2.4707	0.774238		ok	ok
wsp	o14df	0.611338		1.67096			0		2.4707	0.774238		ok	ok
wsp	o14dg	0.473042		1.29296			0		2.4707	0.774238		ok	ok
wsp	o14dj	0.781892		2.13714			0		2.4707	0.774238		ok	ok
wsp	o21d c	0.452207		1.93113	1.97535	0.461675	0.692513		2.66786	1.28283		ok	ok
wsp	o21d g	0.6462		2.75957			0		2.66786	1.28283		usun	ok
wsp	o21d i	0.560604		2.39404			0		2.66786	1.28283		ok	ok
wsp	o21d j	0.414675		1.77085			0		2.66786	1.28283		ok	ok
wsp	o21d k	0.450642		1.92445			0		2.66786	1.28283		ok	ok
wsp	o21d m	0.452207		1.93113			0		2.66786	1.28283		ok	ok
wsp	o21d q	0.512298		2.18775			0		2.66786	1.28283		ok	ok
wsp	o21d v	0.424858		1.81434			0		2.66786	1.28283		ok	ok
wsp	o21d x	0.420464		1.79557			0		2.66786	1.28283		ok	ok
wsp	o21d1	0.662618		2.25744			0		2.66786	1.28283		ok	ok
wsp	o21d2	0.578845		1.97204			0		2.66786	1.28283		ok	ok
wsp	o21d3	0.384552		1.31011			0		2.66786	1.28283		ok	ok
wsp	o21d8	0.856337		2.91741			0		2.66786	1.28283		usun	ok
wsp	o21d9	0.662618		2.25744			0		2.66786	1.28283		ok	ok
wsp	o21dd	0.473046		2.02013			0		2.66786	1.28283		ok	ok
wsp	o21de	0.476333		1.30195			0		2.66786	1.28283		ok	ok
wsp	o21df	0.477986		1.30647			0		2.66786	1.28283		ok	ok
wsp	o21dg	0.849709		2.3225			0		2.66786	1.28283		ok	ok
wsp	o21dh	0.49656		1.35724			0		2.66786	1.28283		ok	ok
wsp	o7d 1	0.419357		1.42869	1.39438	0.393704	0.590555		1.98493	0.803822		ok	ok
wsp	o7d c	0.447525		1.22322			0		1.98493	0.803822		ok	ok
wsp	o7d d	0.514076		2.19534			0		1.98493	0.803822		usun	ok
wsp	o7d f	0.423388		1.80806			0		1.98493	0.803822		ok	ok
wsp	o7d g	0.254379		1.08632			0		1.98493	0.803822		ok	ok
wsp	o7d h	0.325348		1.38938			0		1.98493	0.803822		ok	ok
wsp	o7d z	0.452203		1.236			0		1.98493	0.803822		ok	ok
wsp	o7d1	0.440666		1.30586			0		1.98493	0.803822		ok	ok
wsp	o7d2	0.427133		1.26576			0		1.98493	0.803822		ok	ok
wsp	o7d2	0.514503		1.75283			0		1.98493	0.803822		ok	ok
wsp	o7d3	0.137524		0.407536			0		1.98493	0.803822		ok	usun
wsp	o7d3	0.360045		1.22662			0		1.98493	0.803822		ok	ok
wsp	o7d4	0.399913		1.18509			0		1.98493	0.803822		ok	ok
wsp	o7d4	0.553345		1.88516			0		1.98493	0.803822		ok	ok
wsp	o7d5	0.353004		1.04608			0		1.98493	0.803822		ok	ok
wsp	o7d6	0.431597		1.27899			0		1.98493	0.803822		ok	ok
wsp	o7db	0.526696		1.43961			0		1.98493	0.803822		ok	ok
wsp	o7di	0.526696		1.43961			0		1.98493	0.803822		ok	ok
wsp	o7dl	0.692575		1.89301			0		1.98493	0.803822		ok	ok
