# Supplementary material for: Mutualism Breakdown by Amplification of Wolbachia Genes
Source: PLoS Biol. 2015 Feb 10;13(2):e1002065. doi: 10.1371/journal.pbio.1002065 (PMC4323108; doi:10.1371/journal.pbio.1002065)
Supplement: S9 Data — (XLS) [file pbio.1002065.s009.xls]

## Sheet: Arkusz1
Wolbachia_variant	Fly genetic background		WD0507	WD0510	WD0513	rpoD	gmk
wMelCS_b	iso	1	0.939523	0.854967	0.876606	0.740549	1
wMelCS_b	iso	2	1	1	1	1	0.990801
wMelCS_b	iso	3	1.07674	1.11117	1.15136	1.03049	1.07923
wMelPop	w1118	1	5.6438	5.17197	5.76239	0.918064	1.05458
wMelPop	w1118	2	10.9031	9.09985	11.2876	0.993093	1.10445
wMelPop	w1118	3	8.91767	9.61384	7.67411	1.12506	1.4406
wMelPop	iso	4	8.45614	7.39132	7.9264	1.00231	1.10701
wMelPop	iso	5	6.20458	6.03179	6.1475	0.866537	1.13027
wMelPop	iso	6	7.33603	7.22452	7.353	1.11858	1.26429
wMelPop	iso	7	9.08404	7.2964	8.81524	1.04488	1.1434
wMelPop	iso	8	10.8028	10.0235	11.3399	0.946058	1.17284
wMelPop	iso	9	9.75855	7.47789	10.9663	0.983957	0.95705
