# Supplementary material for: Mutualism Breakdown by Amplification of Wolbachia Genes
Source: PLoS Biol. 2015 Feb 10;13(2):e1002065. doi: 10.1371/journal.pbio.1002065 (PMC4323108; doi:10.1371/journal.pbio.1002065)
Supplement: S10 Data — (XLSX) [file pbio.1002065.s010.xlsx]

## Sheet: Sheet1
Selection	Generation	Replicate	Relative WD0513
iso HIGH COPY	0	1	4.59584
iso HIGH COPY	0	1	6.32177
iso HIGH COPY	0	1	8.55635
iso HIGH COPY	0	1	8.69586
iso HIGH COPY	0	1	8.81725
iso HIGH COPY	0	1	9.49387
iso HIGH COPY	0	1	11.1347
iso HIGH COPY	0	1	11.6883
iso HIGH COPY	0	1	12.1566
iso HIGH COPY	1	1	4.9703
iso HIGH COPY	1	1	5.15748
iso HIGH COPY	1	1	5.22948
iso HIGH COPY	1	1	8.73415
iso HIGH COPY	1	1	9.16838
iso HIGH COPY	1	1	9.21084
iso HIGH COPY	1	1	9.64646
iso HIGH COPY	1	1	10.0329
iso HIGH COPY	1	1	10.3867
iso HIGH COPY	1	1	10.8528
iso HIGH COPY	2	1	8.1681
iso HIGH COPY	2	1	8.18699
iso HIGH COPY	2	1	8.87655
iso HIGH COPY	2	1	9.40438
iso HIGH COPY	2	1	9.6242
iso HIGH COPY	2	1	9.75855
iso HIGH COPY	2	1	9.91766
iso HIGH COPY	2	1	10.2912
iso HIGH COPY	2	1	10.5683
iso HIGH COPY	2	1	10.9536
iso HIGH COPY	2	2	4.70219
iso HIGH COPY	2	2	7.87165
iso HIGH COPY	2	2	7.88986
iso HIGH COPY	2	2	8.53466
iso HIGH COPY	2	2	8.59402
iso HIGH COPY	2	2	8.9797
iso HIGH COPY	2	2	9.51366
iso HIGH COPY	2	2	9.89477
iso HIGH COPY	2	3	5.9794
iso HIGH COPY	2	3	7.31065
iso HIGH COPY	2	3	7.76328
iso HIGH COPY	2	3	8.53466
iso HIGH COPY	2	3	8.67381
iso HIGH COPY	2	3	9.29636
iso HIGH COPY	3	1	9.66878
iso HIGH COPY	3	1	10.2201
iso HIGH COPY	3	1	11.2096
iso HIGH COPY	3	2	9.06307
iso HIGH COPY	3	2	10.2201
iso HIGH COPY	3	3	8.75435
iso HIGH COPY	3	3	10.6541
iso HIGH COPY	4	1	8.85607
iso HIGH COPY	4	1	9.18959
iso HIGH COPY	4	1	9.66878
iso HIGH COPY	4	1	10.1965
iso HIGH COPY	4	1	10.3627
iso HIGH COPY	4	1	10.6541
iso HIGH COPY	4	1	10.9789
iso HIGH COPY	4	1	11.0681
iso HIGH COPY	4	1	11.2096
iso HIGH COPY	4	2	8.9797
iso HIGH COPY	4	2	10.2437
iso HIGH COPY	4	2	10.2437
iso HIGH COPY	4	2	10.2912
iso HIGH COPY	4	2	10.6295
iso HIGH COPY	4	2	10.7282
iso HIGH COPY	4	2	11.1322
iso HIGH COPY	4	2	11.4982
iso HIGH COPY	4	2	11.6587
iso HIGH COPY	4	2	11.8214
iso HIGH COPY	4	2	12.2666
iso HIGH COPY	4	3	9.51366
iso HIGH COPY	4	3	9.78112
iso HIGH COPY	4	3	10.315
iso HIGH COPY	4	3	10.4589
iso HIGH COPY	4	3	11.3137
iso HIGH COPY	5	1	9.00047
iso HIGH COPY	5	1	9.06307
iso HIGH COPY	5	1	9.40438
iso HIGH COPY	5	1	10.2201
iso HIGH COPY	5	1	10.3627
iso HIGH COPY	5	1	10.7282
iso HIGH COPY	5	1	10.9031
iso HIGH COPY	5	1	11.1838
iso HIGH COPY	5	1	11.3137
iso HIGH COPY	5	1	11.3399
iso HIGH COPY	5	1	11.5248
iso HIGH COPY	5	1	11.7127
iso HIGH COPY	5	1	12.0698
iso HIGH COPY	5	1	12.5824
iso HIGH COPY	5	2	7.98154
iso HIGH COPY	5	2	8.53466
iso HIGH COPY	5	2	9.10505
iso HIGH COPY	5	2	9.27491
iso HIGH COPY	5	2	12.295
iso HIGH COPY	5	2	12.352
iso HIGH COPY	5	3	7.90811
iso HIGH COPY	5	3	10.7654
iso HIGH COPY	5	3	11.1065
iso HIGH COPY	5	3	11.1322
iso HIGH COPY	5	3	11.6587
iso HIGH COPY	5	3	12.042
iso HIGH COPY	5	3	13.4855
iso HIGH COPY	5	3	13.8646
iso HIGH COPY	6	1	8.73415
iso HIGH COPY	6	1	10.8028
iso HIGH COPY	6	1	11.5248
iso HIGH COPY	6	1	11.6049
iso HIGH COPY	6	1	11.7942
iso HIGH COPY	6	1	11.8762
iso HIGH COPY	6	1	12.1538
iso HIGH COPY	6	1	12.5534
iso HIGH COPY	6	2	10.173
iso HIGH COPY	6	2	10.3867
iso HIGH COPY	6	2	10.4589
iso HIGH COPY	6	2	10.605
iso HIGH COPY	6	2	10.6541
iso HIGH COPY	6	2	10.7034
iso HIGH COPY	6	2	11.7127
iso HIGH COPY	6	2	12.0142
iso HIGH COPY	6	2	12.2383
iso HIGH COPY	6	2	13.0261
iso HIGH COPY	6	3	8.53466
iso HIGH COPY	6	3	8.89709
iso HIGH COPY	6	3	9.00047
iso HIGH COPY	6	3	9.18959
iso HIGH COPY	6	3	9.55772
iso HIGH COPY	6	3	9.80375
iso HIGH COPY	6	3	10.1495
iso HIGH COPY	6	3	10.5317
iso HIGH COPY	6	3	11.1579
iso HIGH COPY	6	3	11.7127
iso HIGH COPY	7	1	11.6318
iso HIGH COPY	7	1	12.4379
iso HIGH COPY	7	1	12.8765
iso HIGH COPY	7	1	13.3923
iso HIGH COPY	7	1	14.7571
iso HIGH COPY	7	1	15.4193
iso HIGH COPY	7	2	9.42614
iso HIGH COPY	7	2	9.98664
iso HIGH COPY	7	2	10.2201
iso HIGH COPY	7	2	10.6295
iso HIGH COPY	7	2	11.7127
iso HIGH COPY	7	2	11.9037
iso HIGH COPY	7	2	12.9063
iso HIGH COPY	7	2	13.9288
iso HIGH COPY	7	2	14.3867
iso HIGH COPY	7	2	14.4534
iso HIGH COPY	7	3	8.69388
iso HIGH COPY	7	3	9.00047
iso HIGH COPY	7	3	9.23215
iso HIGH COPY	7	3	9.44794
iso HIGH COPY	7	3	10.3867
iso HIGH COPY	7	3	12.5244
iso HIGH COPY	7	3	13.2079
iso HIGH COPY	8	1	10.753
iso HIGH COPY	8	1	11.3399
iso HIGH COPY	8	1	11.6857
iso HIGH COPY	8	1	12.0698
iso HIGH COPY	8	1	12.1538
iso HIGH COPY	8	1	12.7875
iso HIGH COPY	8	1	12.966
iso HIGH COPY	8	1	13.2385
iso HIGH COPY	8	1	13.6737
iso HIGH COPY	8	1	14.1887
iso HIGH COPY	8	2	9.84915
iso HIGH COPY	8	2	10.0561
iso HIGH COPY	8	2	11.0298
iso HIGH COPY	8	2	11.1838
iso HIGH COPY	8	2	11.2615
iso HIGH COPY	8	2	11.3661
iso HIGH COPY	8	2	11.9037
iso HIGH COPY	8	2	12.0698
iso HIGH COPY	8	2	15.5266
iso HIGH COPY	8	3	8.7949
iso HIGH COPY	8	3	9.31787
iso HIGH COPY	8	3	9.73603
iso HIGH COPY	8	3	9.73603
iso HIGH COPY	8	3	10.4348
iso HIGH COPY	8	3	11.4716
iso HIGH COPY	8	3	11.6318
iso HIGH COPY	8	3	12.042
iso HIGH COPY	8	3	14.5876
iso HIGH COPY	8	3	15.3482
iso HIGH COPY	9	1	10.5817
iso HIGH COPY	9	1	10.5817
iso HIGH COPY	9	1	10.804
iso HIGH COPY	9	1	12.1974
iso HIGH COPY	9	1	12.9376
iso HIGH COPY	9	1	13.8182
iso HIGH COPY	9	1	14.256
iso HIGH COPY	9	1	16.6621
iso HIGH COPY	9	2	10.3999
iso HIGH COPY	9	2	10.9549
iso HIGH COPY	9	2	11.3019
iso HIGH COPY	9	2	12.0712
iso HIGH COPY	9	2	12.7595
iso HIGH COPY	9	2	13.6753
iso HIGH COPY	9	2	14.8614
iso HIGH COPY	9	2	15.9281
iso HIGH COPY	9	3	7.85439
iso HIGH COPY	9	3	10.1506
iso HIGH COPY	9	3	11.0311
iso HIGH COPY	9	3	11.7819
iso HIGH COPY	9	3	11.905
iso HIGH COPY	9	3	12.1974
iso HIGH COPY	9	3	12.4537
iso HIGH COPY	9	3	12.5403
iso HIGH COPY	10	1	11.9174
iso HIGH COPY	10	1	12.5534
iso HIGH COPY	10	1	12.6407
iso HIGH COPY	10	1	12.9063
iso HIGH COPY	10	1	13.8806
iso HIGH COPY	10	1	14.0257
iso HIGH COPY	10	1	14.0744
iso HIGH COPY	10	1	15.1895
iso HIGH COPY	10	1	15.8895
iso HIGH COPY	10	1	16.2233
iso HIGH COPY	10	2	10.126
iso HIGH COPY	10	2	10.8905
iso HIGH COPY	10	2	11.7942
iso HIGH COPY	10	2	12.3377
iso HIGH COPY	10	2	12.3805
iso HIGH COPY	10	2	14.1233
iso HIGH COPY	10	2	14.8254
iso HIGH COPY	10	2	16.7374
iso HIGH COPY	10	3	10.3388
iso HIGH COPY	10	3	10.3388
iso HIGH COPY	10	3	10.7034
iso HIGH COPY	10	3	10.7779
iso HIGH COPY	10	3	11.1967
iso HIGH COPY	10	3	11.432
iso HIGH COPY	10	3	11.7533
iso HIGH COPY	10	3	11.9174
iso HIGH COPY	10	3	12.5099
iso HIGH COPY	10	3	12.996
iso HIGH COPY	11	1	15.0324
iso HIGH COPY	11	1	15.5625
iso HIGH COPY	11	1	15.7797
iso HIGH COPY	11	1	16
iso HIGH COPY	11	1	16.971
iso HIGH COPY	11	1	17.0299
iso HIGH COPY	11	1	17.2976
iso HIGH COPY	11	1	19.1597
iso HIGH COPY	11	1	19.4946
iso HIGH COPY	11	1	19.5622
iso HIGH COPY	11	2	10.1612
iso HIGH COPY	11	2	14.3204
iso HIGH COPY	11	2	15.8345
iso HIGH COPY	11	2	15.9446
iso HIGH COPY	11	2	16.5642
iso HIGH COPY	11	2	16.6794
iso HIGH COPY	11	2	17.7531
iso HIGH COPY	11	2	18.1891
iso HIGH COPY	11	2	20.6776
iso HIGH COPY	11	3	10.7406
iso HIGH COPY	11	3	11.353
iso HIGH COPY	11	3	11.5514
iso HIGH COPY	11	3	11.8762
iso HIGH COPY	11	3	12.1257
iso HIGH COPY	11	3	12.5534
iso HIGH COPY	11	3	12.9511
iso HIGH COPY	11	3	13.0412
iso HIGH COPY	11	3	13.4078
iso HIGH COPY	11	3	16.5642
iso HIGH COPY	12	1	9.1226
iso HIGH COPY	12	1	11.1537
iso HIGH COPY	12	1	11.6677
iso HIGH COPY	12	1	12.9461
iso HIGH COPY	12	1	13.0361
iso HIGH COPY	12	1	13.4492
iso HIGH COPY	12	1	14.1668
iso HIGH COPY	12	1	14.1668
iso HIGH COPY	12	2	9.87955
iso HIGH COPY	12	2	10.7737
iso HIGH COPY	12	2	12.1631
iso HIGH COPY	12	2	12.3758
iso HIGH COPY	12	2	13.6843
iso HIGH COPY	12	2	13.9718
iso HIGH COPY	12	2	14.0203
iso HIGH COPY	12	2	15.1836
iso HIGH COPY	12	2	15.3423
iso HIGH COPY	12	3	9.18606
iso HIGH COPY	12	3	10.7364
iso HIGH COPY	12	3	11.1924
iso HIGH COPY	12	3	11.9542
iso HIGH COPY	12	3	12.1631
iso HIGH COPY	12	3	13.4959
iso HIGH COPY	12	3	13.7794
iso HIGH COPY	12	3	13.7794
iso HIGH COPY	12	3	14.9746
iso HIGH COPY	13	1	9.48074
iso HIGH COPY	13	1	11.7127
iso HIGH COPY	13	1	12.5099
iso HIGH COPY	13	1	13.595
iso HIGH COPY	13	1	13.9772
iso HIGH COPY	13	1	14.0744
iso HIGH COPY	13	2	11.0425
iso HIGH COPY	13	2	11.5514
iso HIGH COPY	13	2	11.5915
iso HIGH COPY	13	2	12.6845
iso HIGH COPY	13	2	14.6721
iso HIGH COPY	13	2	15.1895
iso HIGH COPY	13	3	8.63383
iso HIGH COPY	13	3	10.3388
iso HIGH COPY	13	3	10.4107
iso HIGH COPY	13	3	10.7034
iso HIGH COPY	13	3	12.5534
iso HIGH COPY	13	3	12.6845
iso HIGH COPY	14	1	11.0043
iso HIGH COPY	14	1	12.4235
iso HIGH COPY	14	1	12.9063
iso HIGH COPY	14	1	13.6895
iso HIGH COPY	14	1	14.1723
iso HIGH COPY	14	1	14.2215
iso HIGH COPY	14	2	7.49018
iso HIGH COPY	14	2	10.5195
iso HIGH COPY	14	2	10.8528
iso HIGH COPY	14	2	11.2356
iso HIGH COPY	14	2	11.6318
iso HIGH COPY	14	2	12.7286
iso HIGH COPY	14	3	6.75053
iso HIGH COPY	14	3	9.22149
iso HIGH COPY	14	3	9.88335
iso HIGH COPY	14	3	10.6295
iso HIGH COPY	14	3	10.7034
iso HIGH COPY	14	3	12.2525
iso HIGH COPY	15	1	12.6845
iso HIGH COPY	15	1	13.1775
iso HIGH COPY	15	1	13.9288
iso HIGH COPY	15	1	14.4701
iso HIGH COPY	15	1	16.1113
iso HIGH COPY	15	1	16.2797
iso HIGH COPY	15	2	9.35022
iso HIGH COPY	15	2	11.0425
iso HIGH COPY	15	2	12.4235
iso HIGH COPY	15	2	12.7728
iso HIGH COPY	15	2	15.1895
iso HIGH COPY	15	2	15.5086
iso HIGH COPY	15	3	8
iso HIGH COPY	15	3	9.54669
iso HIGH COPY	15	3	9.84915
iso HIGH COPY	15	3	11.432
iso HIGH COPY	15	3	12.0838
iso HIGH COPY	15	3	14.4701
iso HIGH COPY	16	1	11.5514
iso HIGH COPY	16	1	11.7942
iso HIGH COPY	16	1	12.3805
iso HIGH COPY	16	1	13.8326
iso HIGH COPY	16	1	15.4015
iso HIGH COPY	16	2	9.09454
iso HIGH COPY	16	2	11.9174
iso HIGH COPY	16	2	12.0003
iso HIGH COPY	16	2	12.295
iso HIGH COPY	16	2	13.9288
iso HIGH COPY	16	2	15.2951
iso HIGH COPY	16	3	9.41525
iso HIGH COPY	16	3	10.1612
iso HIGH COPY	16	3	10.5195
iso HIGH COPY	16	3	10.9283
iso HIGH COPY	16	3	10.9663
iso HIGH COPY	17	1	7.46426
iso HIGH COPY	17	1	8.45614
iso HIGH COPY	17	1	9.12611
iso HIGH COPY	17	1	9.74728
iso HIGH COPY	17	1	10.091
iso HIGH COPY	17	1	10.3747
iso HIGH COPY	17	1	11.0043
iso HIGH COPY	17	1	11.1967
iso HIGH COPY	17	2	9.44794
iso HIGH COPY	17	2	10.8905
iso HIGH COPY	17	2	11.7127
iso HIGH COPY	17	2	12.2101
iso HIGH COPY	17	2	13.9288
iso HIGH COPY	17	2	14.3701
iso HIGH COPY	17	2	14.7741
iso HIGH COPY	17	3	7.78124
iso HIGH COPY	17	3	8.28212
iso HIGH COPY	17	3	8.45614
iso HIGH COPY	17	3	8.75435
iso HIGH COPY	17	3	9.18959
iso HIGH COPY	17	3	9.25351
iso HIGH COPY	17	3	10.1612
iso HIGH COPY	17	3	10.8153
iso HIGH COPY	19	1	9.95209
iso HIGH COPY	19	1	10.1612
iso HIGH COPY	19	1	10.5927
iso HIGH COPY	19	1	11.7942
iso HIGH COPY	19	1	12.4666
iso HIGH COPY	19	2	11.6318
iso HIGH COPY	19	2	13.737
iso HIGH COPY	19	2	14.3701
iso HIGH COPY	19	2	15.3482
iso HIGH COPY	19	2	15.8895
iso HIGH COPY	19	3	9.28563
iso HIGH COPY	19	3	12.2101
iso HIGH COPY	19	3	12.7286
iso HIGH COPY	19	3	12.8616
iso HIGH COPY	19	3	13.4543
iso HIGH COPY	20	1	8.22491
iso HIGH COPY	20	1	9.06307
iso HIGH COPY	20	1	10.091
iso HIGH COPY	20	1	10.3747
iso HIGH COPY	20	1	11.7533
iso HIGH COPY	20	2	11.7533
iso HIGH COPY	20	2	12.0003
iso HIGH COPY	20	2	13.1319
iso HIGH COPY	20	2	13.5479
iso HIGH COPY	20	2	13.595
iso HIGH COPY	20	3	8.39773
iso HIGH COPY	20	3	10.1612
iso HIGH COPY	20	3	10.6664
iso HIGH COPY	20	3	12.1257
iso HIGH COPY	20	3	12.7728
iso HIGH COPY	21	1	8.08361
iso HIGH COPY	21	1	8.11168
iso HIGH COPY	21	1	8.96933
iso HIGH COPY	21	1	9.41525
iso HIGH COPY	21	1	9.41525
iso HIGH COPY	21	1	9.81508
iso HIGH COPY	21	2	9.00047
iso HIGH COPY	21	2	9.57983
iso HIGH COPY	21	2	10.3747
iso HIGH COPY	21	2	10.6295
iso HIGH COPY	21	2	11.3137
iso HIGH COPY	21	2	12.0838
iso HIGH COPY	21	2	12.0838
iso HIGH COPY	21	3	8.36868
iso HIGH COPY	21	3	10.1612
iso HIGH COPY	21	3	10.8153
iso HIGH COPY	21	3	12.0003
iso HIGH COPY	21	3	12.0838
iso HIGH COPY	21	3	12.7286
iso HIGH COPY	21	3	12.7286
iso HIGH COPY	22	1	6.43508
iso HIGH COPY	22	1	8.46176
iso HIGH COPY	22	1	9.13217
iso HIGH COPY	22	1	9.35642
iso HIGH COPY	22	1	9.38891
iso HIGH COPY	22	1	10.5083
iso HIGH COPY	22	2	8.11706
iso HIGH COPY	22	2	9.75375
iso HIGH COPY	22	2	10.3099
iso HIGH COPY	22	2	10.86
iso HIGH COPY	22	2	11.1267
iso HIGH COPY	22	2	12.5399
iso HIGH COPY	22	3	8.06099
iso HIGH COPY	22	3	9.58619
iso HIGH COPY	22	3	9.65287
iso HIGH COPY	22	3	10.3099
iso HIGH COPY	22	3	10.6735
iso HIGH COPY	23	1	10.126
iso HIGH COPY	23	1	11.0425
iso HIGH COPY	23	1	12.5534
iso HIGH COPY	23	2	11.2746
iso HIGH COPY	23	2	11.432
iso HIGH COPY	23	2	13.1775
iso HIGH COPY	23	3	10.4832
iso HIGH COPY	23	3	11.0043
iso HIGH COPY	23	3	12.3805
iso HIGH COPY	24	1	9.57983
iso HIGH COPY	24	1	13.3152
iso HIGH COPY	24	1	14.723
iso HIGH COPY	24	2	11.5115
iso HIGH COPY	24	2	14.1233
iso HIGH COPY	24	2	15.1895
iso HIGH COPY	24	3	10.3388
iso HIGH COPY	24	3	11.7533
iso HIGH COPY	24	3	13.0864
iso HIGH COPY	25	1	10.3031
iso HIGH COPY	25	1	10.5927
iso HIGH COPY	25	1	12.2101
iso HIGH COPY	25	2	9.41525
iso HIGH COPY	25	2	11.5514
iso HIGH COPY	25	2	12.0838
iso HIGH COPY	25	3	9.00047
iso HIGH COPY	25	3	10.1965
iso HIGH COPY	25	3	10.9663
iso HIGH COPY	26	1	9.61309
iso HIGH COPY	26	1	9.98664
iso HIGH COPY	26	1	11.8762
iso HIGH COPY	26	2	9.38268
iso HIGH COPY	26	2	10.4107
iso HIGH COPY	26	2	10.8153
iso HIGH COPY	26	3	8.08361
iso HIGH COPY	26	3	8.90737
iso HIGH COPY	26	3	9.15779
iso LOW COPY	0	1	4.59584
iso LOW COPY	0	1	6.32177
iso LOW COPY	0	1	8.55635
iso LOW COPY	0	1	8.69586
iso LOW COPY	0	1	8.81725
iso LOW COPY	0	1	9.49387
iso LOW COPY	0	1	11.1347
iso LOW COPY	0	1	11.6883
iso LOW COPY	0	1	12.1566
iso LOW COPY	1	1	4.82323
iso LOW COPY	1	1	5.07474
iso LOW COPY	1	1	5.14558
iso LOW COPY	1	1	5.18137
iso LOW COPY	1	1	5.57897
iso LOW COPY	1	1	5.91072
iso LOW COPY	1	1	6.09095
iso LOW COPY	1	1	6.1475
iso LOW COPY	1	1	6.29119
iso LOW COPY	1	1	6.75833
iso LOW COPY	2	1	4.17951
iso LOW COPY	2	1	4.55252
iso LOW COPY	2	1	4.8121
iso LOW COPY	2	1	5.43897
iso LOW COPY	2	1	5.84283
iso LOW COPY	2	2	4.09349
iso LOW COPY	2	2	4.43828
iso LOW COPY	2	2	4.84557
iso LOW COPY	2	2	4.95883
iso LOW COPY	2	2	5.03968
iso LOW COPY	2	2	5.59188
iso LOW COPY	2	3	4.33691
iso LOW COPY	2	3	4.357
iso LOW COPY	2	3	4.42804
iso LOW COPY	2	3	4.48985
iso LOW COPY	2	3	4.50023
iso LOW COPY	2	3	4.72397
iso LOW COPY	2	3	4.87927
iso LOW COPY	2	3	4.93597
iso LOW COPY	3	1	4.99332
iso LOW COPY	3	1	5.05134
iso LOW COPY	3	2	5.07474
iso LOW COPY	3	2	5.95183
iso LOW COPY	3	3	5.22948
iso LOW COPY	4	1	4.56306
iso LOW COPY	4	1	4.62675
iso LOW COPY	4	1	5.26585
iso LOW COPY	4	1	5.30861
iso LOW COPY	4	1	5.3765
iso LOW COPY	4	1	5.55325
iso LOW COPY	4	1	5.57897
iso LOW COPY	4	1	5.77572
iso LOW COPY	4	2	4.78991
iso LOW COPY	4	2	5.05134
iso LOW COPY	4	2	5.06303
iso LOW COPY	4	2	5.46416
iso LOW COPY	4	2	5.47048
iso LOW COPY	4	3	4.61608
iso LOW COPY	4	3	5.00487
iso LOW COPY	4	3	5.19335
iso LOW COPY	4	3	5.59188
iso LOW COPY	4	3	5.70938
iso LOW COPY	4	3	5.82934
iso LOW COPY	4	3	5.99323
iso LOW COPY	4	3	6.39377
iso LOW COPY	5	1	4.60542
iso LOW COPY	5	1	4.8121
iso LOW COPY	5	1	4.85117
iso LOW COPY	5	1	5.07474
iso LOW COPY	5	1	5.15748
iso LOW COPY	5	1	5.23552
iso LOW COPY	5	1	5.43897
iso LOW COPY	5	1	5.51489
iso LOW COPY	5	1	6.19026
iso LOW COPY	5	2	5.32704
iso LOW COPY	5	2	5.45155
iso LOW COPY	5	2	5.54044
iso LOW COPY	5	2	5.6438
iso LOW COPY	5	2	5.68962
iso LOW COPY	5	2	5.74909
iso LOW COPY	5	2	5.91072
iso LOW COPY	5	2	6.18311
iso LOW COPY	5	2	6.48302
iso LOW COPY	5	3	4.15064
iso LOW COPY	5	3	4.42804
iso LOW COPY	5	3	4.95883
iso LOW COPY	5	3	5.06303
iso LOW COPY	5	3	5.12186
iso LOW COPY	5	3	5.2537
iso LOW COPY	5	3	5.34553
iso LOW COPY	5	3	6.24774
iso LOW COPY	5	3	6.42338
iso LOW COPY	6	1	4.45883
iso LOW COPY	6	1	4.46915
iso LOW COPY	6	1	4.69134
iso LOW COPY	6	1	4.69134
iso LOW COPY	6	1	4.8121
iso LOW COPY	6	1	4.85678
iso LOW COPY	6	1	4.99332
iso LOW COPY	6	1	5.35171
iso LOW COPY	6	1	5.45155
iso LOW COPY	6	2	4.54202
iso LOW COPY	6	2	4.57361
iso LOW COPY	6	2	4.9818
iso LOW COPY	6	2	5.07474
iso LOW COPY	6	2	5.14558
iso LOW COPY	6	2	5.52765
iso LOW COPY	6	2	5.63077
iso LOW COPY	6	2	5.73582
iso LOW COPY	6	2	5.93809
iso LOW COPY	6	2	5.95183
iso LOW COPY	6	3	4.59479
iso LOW COPY	6	3	4.76783
iso LOW COPY	6	3	4.8121
iso LOW COPY	6	3	4.85678
iso LOW COPY	6	3	4.9818
iso LOW COPY	6	3	4.99332
iso LOW COPY	6	3	5.2537
iso LOW COPY	6	3	5.38893
iso LOW COPY	6	3	5.45155
iso LOW COPY	6	3	6.48302
iso LOW COPY	7	1	5.09824
iso LOW COPY	7	1	5.30248
iso LOW COPY	7	1	5.4768
iso LOW COPY	7	1	5.54044
iso LOW COPY	7	1	5.59188
iso LOW COPY	7	1	6.09095
iso LOW COPY	7	1	6.19026
iso LOW COPY	7	1	6.27667
iso LOW COPY	7	1	6.45313
iso LOW COPY	7	1	6.72717
iso LOW COPY	7	2	5.59188
iso LOW COPY	7	2	5.78908
iso LOW COPY	7	2	5.82934
iso LOW COPY	7	2	5.93809
iso LOW COPY	7	2	6.21893
iso LOW COPY	7	2	6.57352
iso LOW COPY	7	2	6.6499
iso LOW COPY	7	2	6.85267
iso LOW COPY	7	2	6.99666
iso LOW COPY	7	2	7.14368
iso LOW COPY	7	3	5.32704
iso LOW COPY	7	3	5.55325
iso LOW COPY	7	3	5.61778
iso LOW COPY	7	3	5.6438
iso LOW COPY	7	3	5.81589
iso LOW COPY	7	3	5.92439
iso LOW COPY	7	3	6.20458
iso LOW COPY	7	3	6.33495
iso LOW COPY	7	3	6.45313
iso LOW COPY	7	3	6.86852
iso LOW COPY	8	1	4.46915
iso LOW COPY	8	1	4.95883
iso LOW COPY	8	1	5.16941
iso LOW COPY	8	1	5.38893
iso LOW COPY	8	1	5.5661
iso LOW COPY	8	1	5.57897
iso LOW COPY	8	1	6.16172
iso LOW COPY	8	1	6.17597
iso LOW COPY	8	1	6.43824
iso LOW COPY	8	1	6.82108
iso LOW COPY	8	2	4.16024
iso LOW COPY	8	2	4.99332
iso LOW COPY	8	2	5.07474
iso LOW COPY	8	2	5.48947
iso LOW COPY	8	2	5.59188
iso LOW COPY	8	2	5.61778
iso LOW COPY	8	2	5.66994
iso LOW COPY	8	2	6.06287
iso LOW COPY	8	2	6.11916
iso LOW COPY	8	3	4.78991
iso LOW COPY	8	3	4.99332
iso LOW COPY	8	3	5.01645
iso LOW COPY	8	3	5.12186
iso LOW COPY	8	3	5.15748
iso LOW COPY	8	3	5.36409
iso LOW COPY	8	3	5.4768
iso LOW COPY	8	3	5.60482
iso LOW COPY	8	3	5.80247
iso LOW COPY	8	3	5.92439
iso LOW COPY	9	1	5.29085
iso LOW COPY	9	1	5.61194
iso LOW COPY	9	1	5.67059
iso LOW COPY	9	1	5.97318
iso LOW COPY	9	1	6.03561
iso LOW COPY	9	1	6.03561
iso LOW COPY	9	1	6.5591
iso LOW COPY	9	1	6.79041
iso LOW COPY	9	1	8.56527
iso LOW COPY	9	2	5.09294
iso LOW COPY	9	2	5.14617
iso LOW COPY	9	2	5.2543
iso LOW COPY	9	2	6.37974
iso LOW COPY	9	2	6.93309
iso LOW COPY	9	2	7.35384
iso LOW COPY	9	2	8.44735
iso LOW COPY	9	2	9.30818
iso LOW COPY	9	3	3.79342
iso LOW COPY	9	3	4.52682
iso LOW COPY	9	3	4.81821
iso LOW COPY	9	3	4.91946
iso LOW COPY	9	3	5.18196
iso LOW COPY	9	3	5.61194
iso LOW COPY	9	3	5.63142
iso LOW COPY	9	3	5.76971
iso LOW COPY	10	1	4.15544
iso LOW COPY	10	1	5.1337
iso LOW COPY	10	1	5.31474
iso LOW COPY	10	1	5.63728
iso LOW COPY	10	1	5.79577
iso LOW COPY	10	1	5.9794
iso LOW COPY	10	1	6.16884
iso LOW COPY	10	1	6.36429
iso LOW COPY	10	1	6.38639
iso LOW COPY	10	1	6.84476
iso LOW COPY	10	2	4.28709
iso LOW COPY	10	2	4.65893
iso LOW COPY	10	2	4.69134
iso LOW COPY	10	2	4.90754
iso LOW COPY	10	2	4.97605
iso LOW COPY	10	2	4.99332
iso LOW COPY	10	2	5.01066
iso LOW COPY	10	2	5.02805
iso LOW COPY	10	2	5.1337
iso LOW COPY	10	2	5.37029
iso LOW COPY	10	3	3.86375
iso LOW COPY	10	3	3.95863
iso LOW COPY	10	3	4.12673
iso LOW COPY	10	3	4.15544
iso LOW COPY	10	3	4.48466
iso LOW COPY	10	3	4.5789
iso LOW COPY	10	3	4.67511
iso LOW COPY	10	3	4.77334
iso LOW COPY	10	3	4.94168
iso LOW COPY	10	3	4.95883
iso LOW COPY	11	1	5.29636
iso LOW COPY	11	1	5.38893
iso LOW COPY	11	1	5.91755
iso LOW COPY	11	1	6.02099
iso LOW COPY	11	1	6.36429
iso LOW COPY	11	1	6.43081
iso LOW COPY	11	1	6.54322
iso LOW COPY	11	1	6.56593
iso LOW COPY	11	1	7.03719
iso LOW COPY	11	1	7.1602
iso LOW COPY	11	2	4.42292
iso LOW COPY	11	2	4.51586
iso LOW COPY	11	2	4.8316
iso LOW COPY	11	2	4.87364
iso LOW COPY	11	2	5.06303
iso LOW COPY	11	2	5.11594
iso LOW COPY	11	2	5.31474
iso LOW COPY	11	2	5.63728
iso LOW COPY	11	2	7.1602
iso LOW COPY	11	3	4.14106
iso LOW COPY	11	3	4.45369
iso LOW COPY	11	3	4.64282
iso LOW COPY	11	3	4.85678
iso LOW COPY	11	3	5.02805
iso LOW COPY	11	3	5.04551
iso LOW COPY	11	3	5.04551
iso LOW COPY	11	3	5.04551
iso LOW COPY	11	3	5.42642
iso LOW COPY	11	3	6.6116
iso LOW COPY	12	1	4.93978
iso LOW COPY	12	1	4.9914
iso LOW COPY	12	1	5.00873
iso LOW COPY	12	1	5.25775
iso LOW COPY	12	1	5.48102
iso LOW COPY	12	1	5.51915
iso LOW COPY	12	1	5.99785
iso LOW COPY	12	1	6.03957
iso LOW COPY	12	2	4.16826
iso LOW COPY	12	2	4.22645
iso LOW COPY	12	2	4.43657
iso LOW COPY	12	2	4.4985
iso LOW COPY	12	2	4.51412
iso LOW COPY	12	2	4.51412
iso LOW COPY	12	2	5.276
iso LOW COPY	12	2	5.36823
iso LOW COPY	12	2	5.83384
iso LOW COPY	12	3	4.11088
iso LOW COPY	12	3	4.15384
iso LOW COPY	12	3	4.21183
iso LOW COPY	12	3	4.25584
iso LOW COPY	12	3	4.31525
iso LOW COPY	12	3	4.33024
iso LOW COPY	12	3	4.52979
iso LOW COPY	12	3	4.95693
iso LOW COPY	12	3	4.95693
iso LOW COPY	12	3	5.48102
iso LOW COPY	13	1	5.0806
iso LOW COPY	13	1	5.38893
iso LOW COPY	13	1	5.71598
iso LOW COPY	13	1	5.81589
iso LOW COPY	13	1	5.93809
iso LOW COPY	13	1	6.08392
iso LOW COPY	13	2	3.45815
iso LOW COPY	13	2	4.08405
iso LOW COPY	13	2	4.15544
iso LOW COPY	13	2	4.48466
iso LOW COPY	13	2	4.65893
iso LOW COPY	13	2	4.85678
iso LOW COPY	13	3	3.83706
iso LOW COPY	13	3	3.87716
iso LOW COPY	13	3	4.02782
iso LOW COPY	13	3	4.36203
iso LOW COPY	13	3	4.40762
iso LOW COPY	13	3	4.78991
iso LOW COPY	14	1	4.80654
iso LOW COPY	14	1	4.97605
iso LOW COPY	14	1	4.97605
iso LOW COPY	14	1	5.1337
iso LOW COPY	14	1	5.38893
iso LOW COPY	14	1	5.40764
iso LOW COPY	14	2	3.78423
iso LOW COPY	14	2	4.04181
iso LOW COPY	14	2	4.27226
iso LOW COPY	14	2	4.45369
iso LOW COPY	14	2	4.99332
iso LOW COPY	14	3	3.81055
iso LOW COPY	14	3	3.90413
iso LOW COPY	14	3	3.91768
iso LOW COPY	14	3	4.04181
iso LOW COPY	14	3	4.31691
iso LOW COPY	14	3	4.43828
iso LOW COPY	15	1	4.89056
iso LOW COPY	15	1	5.77572
iso LOW COPY	15	1	5.87667
iso LOW COPY	15	1	6.21175
iso LOW COPY	15	1	6.36429
iso LOW COPY	15	1	6.45313
iso LOW COPY	15	2	4.15544
iso LOW COPY	15	2	5.11594
iso LOW COPY	15	2	5.17838
iso LOW COPY	15	2	5.29636
iso LOW COPY	15	2	5.33319
iso LOW COPY	15	2	6.02099
iso LOW COPY	15	3	3.98616
iso LOW COPY	15	3	4.15544
iso LOW COPY	15	3	4.51586
iso LOW COPY	15	3	5.01066
iso LOW COPY	15	3	5.38893
iso LOW COPY	16	1	5.65685
iso LOW COPY	16	1	5.95871
iso LOW COPY	16	1	6.47554
iso LOW COPY	16	2	3.93128
iso LOW COPY	16	2	4.36203
iso LOW COPY	16	2	4.62675
iso LOW COPY	16	2	4.62675
iso LOW COPY	16	2	4.80654
iso LOW COPY	16	2	5.01066
iso LOW COPY	16	3	4.01389
iso LOW COPY	16	3	4.46915
iso LOW COPY	16	3	4.54727
iso LOW COPY	16	3	4.74037
iso LOW COPY	16	3	5.20537
iso LOW COPY	17	1	4.90754
iso LOW COPY	17	1	4.90754
iso LOW COPY	17	1	5.18736
iso LOW COPY	17	1	5.29636
iso LOW COPY	17	1	5.63728
iso LOW COPY	17	1	5.83608
iso LOW COPY	17	1	5.95871
iso LOW COPY	17	1	7.4127
iso LOW COPY	17	2	3.02095
iso LOW COPY	17	2	3.47016
iso LOW COPY	17	2	3.56771
iso LOW COPY	17	2	3.86375
iso LOW COPY	17	2	4.06992
iso LOW COPY	17	2	5.18736
iso LOW COPY	17	2	5.29636
iso LOW COPY	17	2	5.42642
iso LOW COPY	17	3	3.39874
iso LOW COPY	17	3	3.86375
iso LOW COPY	17	3	3.94493
iso LOW COPY	17	3	4.19887
iso LOW COPY	17	3	4.50023
iso LOW COPY	19	1	4.97605
iso LOW COPY	19	1	5.85634
iso LOW COPY	19	1	5.95871
iso LOW COPY	19	1	6.79748
iso LOW COPY	19	1	6.86852
iso LOW COPY	19	2	4.92458
iso LOW COPY	19	2	5.48313
iso LOW COPY	19	2	5.48313
iso LOW COPY	19	2	5.89708
iso LOW COPY	19	2	5.9794
iso LOW COPY	19	3	4.12673
iso LOW COPY	19	3	5.15153
iso LOW COPY	19	3	5.25977
iso LOW COPY	19	3	5.27803
iso LOW COPY	19	3	5.6962
iso LOW COPY	20	1	5.02805
iso LOW COPY	20	1	5.75573
iso LOW COPY	20	1	6.21175
iso LOW COPY	20	1	6.6807
iso LOW COPY	20	1	7.08614
iso LOW COPY	20	2	3.71922
iso LOW COPY	20	2	4.5789
iso LOW COPY	20	2	5.63728
iso LOW COPY	20	2	5.6962
iso LOW COPY	20	2	6.82108
iso LOW COPY	20	3	4.24275
iso LOW COPY	20	3	4.72397
iso LOW COPY	20	3	4.89056
iso LOW COPY	20	3	4.95883
iso LOW COPY	20	3	5.35171
iso LOW COPY	21	1	4.62675
iso LOW COPY	21	1	5.54044
iso LOW COPY	21	1	5.54044
iso LOW COPY	21	1	6.00016
iso LOW COPY	21	1	6.00016
iso LOW COPY	21	1	6.49802
iso LOW COPY	21	1	6.79748
iso LOW COPY	21	2	2.44528
iso LOW COPY	21	2	2.68514
iso LOW COPY	21	2	2.75108
iso LOW COPY	21	2	2.92817
iso LOW COPY	21	2	3.09513
iso LOW COPY	21	2	3.3058
iso LOW COPY	21	2	4.01389
iso LOW COPY	21	3	4.08405
iso LOW COPY	21	3	4.34694
iso LOW COPY	21	3	4.95883
iso LOW COPY	21	3	5.01066
iso LOW COPY	21	3	5.57897
iso LOW COPY	21	3	5.59834
iso LOW COPY	22	1	4.23088
iso LOW COPY	22	1	4.48764
iso LOW COPY	22	1	4.61381
iso LOW COPY	22	1	4.6459
iso LOW COPY	22	1	4.74352
iso LOW COPY	22	2	2.15989
iso LOW COPY	22	2	2.4469
iso LOW COPY	22	2	2.72444
iso LOW COPY	22	2	2.89981
iso LOW COPY	22	2	3.04398
iso LOW COPY	22	2	3.33101
iso LOW COPY	22	2	3.36582
iso LOW COPY	22	3	2.97102
iso LOW COPY	22	3	3.49661
iso LOW COPY	22	3	3.77364
iso LOW COPY	22	3	3.92028
iso LOW COPY	22	3	4.07262
iso LOW COPY	22	3	4.30483
iso LOW COPY	22	3	4.39529
iso LOW COPY	23	1	5.01066
iso LOW COPY	23	1	5.31474
iso LOW COPY	23	1	6.52058
iso LOW COPY	23	2	1.83401
iso LOW COPY	23	2	1.99308
iso LOW COPY	23	2	2.11404
iso LOW COPY	23	3	4.78991
iso LOW COPY	23	3	5.71598
iso LOW COPY	23	3	5.73582
iso LOW COPY	24	1	5.65685
iso LOW COPY	24	1	6.38639
iso LOW COPY	24	1	6.94031
iso LOW COPY	24	2	2.33755
iso LOW COPY	24	2	2.33755
iso LOW COPY	24	2	2.50533
iso LOW COPY	24	3	6.12623
iso LOW COPY	24	3	6.36429
iso LOW COPY	24	3	7.23503
iso LOW COPY	25	1	4.80654
iso LOW COPY	25	1	6.00016
iso LOW COPY	25	1	6.06287
iso LOW COPY	25	2	2.21914
iso LOW COPY	25	2	2.2974
iso LOW COPY	25	2	2.42839
iso LOW COPY	25	3	5.06303
iso LOW COPY	25	3	5.59834
iso LOW COPY	25	3	5.83608
iso LOW COPY	26	1	5.65685
iso LOW COPY	26	1	5.6962
iso LOW COPY	26	1	6.54322
iso LOW COPY	26	2	2.22684
iso LOW COPY	26	2	2.59368
iso LOW COPY	26	2	2.97935
iso LOW COPY	26	3	4.19887
iso LOW COPY	26	3	5.37029
iso LOW COPY	26	3	5.48313
