# Supplementary material for: Mutualism Breakdown by Amplification of Wolbachia Genes
Source: PLoS Biol. 2015 Feb 10;13(2):e1002065. doi: 10.1371/journal.pbio.1002065 (PMC4323108; doi:10.1371/journal.pbio.1002065)
Supplement: S11 Data — (XLS) [file pbio.1002065.s011.xls]

## Sheet: Fig. S5A
Replicate (vial number)	Time (day)	Status (1-dead; 0-alive)	Wolbachia_status	Wolbachia_variant	Octomom_copy_number	Sex
1	16	1	Wol+	wMelPop	4.5	Female
1	16	1	Wol+	wMelPop	4.5	Female
1	16	1	Wol+	wMelPop	4.5	Female
1	17	1	Wol+	wMelPop	4.5	Female
1	18	1	Wol+	wMelPop	4.5	Female
1	19	1	Wol+	wMelPop	4.5	Female
1	19	1	Wol+	wMelPop	4.5	Female
1	19	1	Wol+	wMelPop	4.5	Female
1	19	1	Wol+	wMelPop	4.5	Female
1	19	1	Wol+	wMelPop	4.5	Female
2	15	1	Wol+	wMelPop	4.5	Female
2	16	1	Wol+	wMelPop	4.5	Female
2	16	1	Wol+	wMelPop	4.5	Female
2	17	1	Wol+	wMelPop	4.5	Female
2	17	1	Wol+	wMelPop	4.5	Female
2	17	1	Wol+	wMelPop	4.5	Female
2	17	1	Wol+	wMelPop	4.5	Female
2	19	1	Wol+	wMelPop	4.5	Female
2	20	1	Wol+	wMelPop	4.5	Female
2	20	1	Wol+	wMelPop	4.5	Female
3	15	1	Wol+	wMelPop	4.5	Female
3	16	1	Wol+	wMelPop	4.5	Female
3	16	1	Wol+	wMelPop	4.5	Female
3	16	1	Wol+	wMelPop	4.5	Female
3	17	1	Wol+	wMelPop	4.5	Female
3	18	1	Wol+	wMelPop	4.5	Female
3	19	1	Wol+	wMelPop	4.5	Female
3	20	1	Wol+	wMelPop	4.5	Female
3	20	1	Wol+	wMelPop	4.5	Female
3	20	1	Wol+	wMelPop	4.5	Female
4	15	1	Wol+	wMelPop	4.5	Female
4	15	1	Wol+	wMelPop	4.5	Female
4	16	1	Wol+	wMelPop	4.5	Female
4	16	1	Wol+	wMelPop	4.5	Female
4	17	1	Wol+	wMelPop	4.5	Female
4	17	1	Wol+	wMelPop	4.5	Female
4	17	1	Wol+	wMelPop	4.5	Female
4	19	1	Wol+	wMelPop	4.5	Female
4	19	1	Wol+	wMelPop	4.5	Female
4	20	1	Wol+	wMelPop	4.5	Female
5	16	1	Wol+	wMelPop	4.5	Female
5	16	1	Wol+	wMelPop	4.5	Female
5	16	1	Wol+	wMelPop	4.5	Female
5	16	1	Wol+	wMelPop	4.5	Female
5	17	1	Wol+	wMelPop	4.5	Female
5	17	1	Wol+	wMelPop	4.5	Female
5	17	1	Wol+	wMelPop	4.5	Female
5	19	1	Wol+	wMelPop	4.5	Female
5	19	1	Wol+	wMelPop	4.5	Female
5	19	1	Wol+	wMelPop	4.5	Female
6	16	1	Wol+	wMelPop	4.5	Female
6	16	1	Wol+	wMelPop	4.5	Female
6	17	1	Wol+	wMelPop	4.5	Female
6	17	1	Wol+	wMelPop	4.5	Female
6	17	1	Wol+	wMelPop	4.5	Female
6	18	1	Wol+	wMelPop	4.5	Female
6	19	1	Wol+	wMelPop	4.5	Female
6	19	1	Wol+	wMelPop	4.5	Female
6	20	0	Wol+	wMelPop	4.5	Female
6	20	0	Wol+	wMelPop	4.5	Female
7	11	1	Wol+	wMelPop	4.5	Female
7	16	1	Wol+	wMelPop	4.5	Female
7	16	1	Wol+	wMelPop	4.5	Female
7	16	1	Wol+	wMelPop	4.5	Female
7	16	1	Wol+	wMelPop	4.5	Female
7	17	1	Wol+	wMelPop	4.5	Female
7	17	1	Wol+	wMelPop	4.5	Female
7	19	1	Wol+	wMelPop	4.5	Female
7	19	1	Wol+	wMelPop	4.5	Female
7	20	1	Wol+	wMelPop	4.5	Female
8	15	1	Wol+	wMelPop	4.5	Female
8	16	1	Wol+	wMelPop	4.5	Female
8	16	1	Wol+	wMelPop	4.5	Female
8	16	1	Wol+	wMelPop	4.5	Female
8	17	1	Wol+	wMelPop	4.5	Female
8	17	1	Wol+	wMelPop	4.5	Female
8	17	1	Wol+	wMelPop	4.5	Female
8	17	1	Wol+	wMelPop	4.5	Female
8	20	1	Wol+	wMelPop	4.5	Female
8	20	1	Wol+	wMelPop	4.5	Female
9	16	1	Wol+	wMelPop	4.5	Female
9	16	1	Wol+	wMelPop	4.5	Female
9	17	1	Wol+	wMelPop	4.5	Female
9	17	1	Wol+	wMelPop	4.5	Female
9	17	1	Wol+	wMelPop	4.5	Female
9	19	1	Wol+	wMelPop	4.5	Female
9	19	1	Wol+	wMelPop	4.5	Female
9	19	1	Wol+	wMelPop	4.5	Female
9	19	1	Wol+	wMelPop	4.5	Female
9	20	1	Wol+	wMelPop	4.5	Female
10	15	1	Wol+	wMelPop	4.5	Female
10	16	1	Wol+	wMelPop	4.5	Female
10	16	1	Wol+	wMelPop	4.5	Female
10	16	1	Wol+	wMelPop	4.5	Female
10	16	1	Wol+	wMelPop	4.5	Female
10	16	1	Wol+	wMelPop	4.5	Female
10	17	1	Wol+	wMelPop	4.5	Female
10	17	1	Wol+	wMelPop	4.5	Female
10	19	1	Wol+	wMelPop	4.5	Female
10	19	1	Wol+	wMelPop	4.5	Female
1	11	1	Wol+	wMelPop	9.5	Female
1	12	1	Wol+	wMelPop	9.5	Female
1	12	1	Wol+	wMelPop	9.5	Female
1	13	1	Wol+	wMelPop	9.5	Female
1	13	1	Wol+	wMelPop	9.5	Female
1	13	1	Wol+	wMelPop	9.5	Female
1	13	1	Wol+	wMelPop	9.5	Female
1	13	1	Wol+	wMelPop	9.5	Female
1	14	1	Wol+	wMelPop	9.5	Female
1	15	1	Wol+	wMelPop	9.5	Female
2	12	1	Wol+	wMelPop	9.5	Female
2	12	1	Wol+	wMelPop	9.5	Female
2	12	1	Wol+	wMelPop	9.5	Female
2	13	1	Wol+	wMelPop	9.5	Female
2	13	1	Wol+	wMelPop	9.5	Female
2	13	1	Wol+	wMelPop	9.5	Female
2	13	1	Wol+	wMelPop	9.5	Female
2	15	1	Wol+	wMelPop	9.5	Female
2	16	1	Wol+	wMelPop	9.5	Female
2	16	1	Wol+	wMelPop	9.5	Female
3	12	1	Wol+	wMelPop	9.5	Female
3	12	1	Wol+	wMelPop	9.5	Female
3	12	1	Wol+	wMelPop	9.5	Female
3	13	1	Wol+	wMelPop	9.5	Female
3	13	1	Wol+	wMelPop	9.5	Female
3	13	1	Wol+	wMelPop	9.5	Female
3	13	1	Wol+	wMelPop	9.5	Female
3	13	1	Wol+	wMelPop	9.5	Female
3	13	1	Wol+	wMelPop	9.5	Female
3	13	1	Wol+	wMelPop	9.5	Female
4	11	1	Wol+	wMelPop	9.5	Female
4	12	1	Wol+	wMelPop	9.5	Female
4	12	1	Wol+	wMelPop	9.5	Female
4	12	1	Wol+	wMelPop	9.5	Female
4	13	1	Wol+	wMelPop	9.5	Female
4	13	1	Wol+	wMelPop	9.5	Female
4	13	1	Wol+	wMelPop	9.5	Female
4	13	1	Wol+	wMelPop	9.5	Female
4	14	1	Wol+	wMelPop	9.5	Female
4	15	1	Wol+	wMelPop	9.5	Female
5	12	1	Wol+	wMelPop	9.5	Female
5	12	1	Wol+	wMelPop	9.5	Female
5	13	1	Wol+	wMelPop	9.5	Female
5	15	1	Wol+	wMelPop	9.5	Female
5	15	1	Wol+	wMelPop	9.5	Female
5	15	1	Wol+	wMelPop	9.5	Female
5	16	1	Wol+	wMelPop	9.5	Female
5	17	1	Wol+	wMelPop	9.5	Female
5	17	1	Wol+	wMelPop	9.5	Female
5	17	1	Wol+	wMelPop	9.5	Female
6	9	1	Wol+	wMelPop	9.5	Female
6	12	1	Wol+	wMelPop	9.5	Female
6	13	1	Wol+	wMelPop	9.5	Female
6	13	1	Wol+	wMelPop	9.5	Female
6	13	1	Wol+	wMelPop	9.5	Female
6	13	1	Wol+	wMelPop	9.5	Female
6	13	1	Wol+	wMelPop	9.5	Female
6	13	1	Wol+	wMelPop	9.5	Female
6	14	1	Wol+	wMelPop	9.5	Female
6	15	1	Wol+	wMelPop	9.5	Female
7	12	1	Wol+	wMelPop	9.5	Female
7	12	1	Wol+	wMelPop	9.5	Female
7	12	1	Wol+	wMelPop	9.5	Female
7	13	1	Wol+	wMelPop	9.5	Female
7	13	1	Wol+	wMelPop	9.5	Female
7	13	1	Wol+	wMelPop	9.5	Female
7	13	1	Wol+	wMelPop	9.5	Female
7	14	1	Wol+	wMelPop	9.5	Female
7	15	1	Wol+	wMelPop	9.5	Female
7	17	1	Wol+	wMelPop	9.5	Female
8	11	1	Wol+	wMelPop	9.5	Female
8	12	1	Wol+	wMelPop	9.5	Female
8	12	1	Wol+	wMelPop	9.5	Female
8	12	1	Wol+	wMelPop	9.5	Female
8	13	1	Wol+	wMelPop	9.5	Female
8	13	1	Wol+	wMelPop	9.5	Female
8	13	1	Wol+	wMelPop	9.5	Female
8	13	1	Wol+	wMelPop	9.5	Female
8	15	1	Wol+	wMelPop	9.5	Female
8	15	1	Wol+	wMelPop	9.5	Female
9	12	1	Wol+	wMelPop	9.5	Female
9	12	1	Wol+	wMelPop	9.5	Female
9	12	1	Wol+	wMelPop	9.5	Female
9	12	1	Wol+	wMelPop	9.5	Female
9	13	1	Wol+	wMelPop	9.5	Female
9	13	1	Wol+	wMelPop	9.5	Female
9	13	1	Wol+	wMelPop	9.5	Female
9	13	1	Wol+	wMelPop	9.5	Female
9	15	1	Wol+	wMelPop	9.5	Female
9	15	1	Wol+	wMelPop	9.5	Female
10	12	1	Wol+	wMelPop	9.5	Female
10	12	1	Wol+	wMelPop	9.5	Female
10	13	1	Wol+	wMelPop	9.5	Female
10	13	1	Wol+	wMelPop	9.5	Female
10	13	1	Wol+	wMelPop	9.5	Female
10	13	1	Wol+	wMelPop	9.5	Female
10	13	1	Wol+	wMelPop	9.5	Female
10	14	1	Wol+	wMelPop	9.5	Female
10	14	1	Wol+	wMelPop	9.5	Female
10	14	1	Wol+	wMelPop	9.5	Female
