# Supplementary material for: Mutualism Breakdown by Amplification of Wolbachia Genes
Source: PLoS Biol. 2015 Feb 10;13(2):e1002065. doi: 10.1371/journal.pbio.1002065 (PMC4323108; doi:10.1371/journal.pbio.1002065)
Supplement: S12 Data — (XLS) [file pbio.1002065.s012.xls]

## Sheet: Fig. S5B
Replicate (vial number)	Time (day)	Status (1-dead; 0-alive)	Wolbachia_status	Wolbachia_variant	Octomom_copy_number	Sex
1	15	1	Wol+	wMelPop	4.5	Female
1	15	1	Wol+	wMelPop	4.5	Female
1	16	1	Wol+	wMelPop	4.5	Female
1	17	1	Wol+	wMelPop	4.5	Female
1	17	1	Wol+	wMelPop	4.5	Female
1	17	1	Wol+	wMelPop	4.5	Female
1	17	1	Wol+	wMelPop	4.5	Female
1	17	1	Wol+	wMelPop	4.5	Female
1	18	1	Wol+	wMelPop	4.5	Female
1	18	1	Wol+	wMelPop	4.5	Female
2	15	1	Wol+	wMelPop	4.5	Female
2	17	1	Wol+	wMelPop	4.5	Female
2	17	1	Wol+	wMelPop	4.5	Female
2	17	1	Wol+	wMelPop	4.5	Female
2	17	1	Wol+	wMelPop	4.5	Female
2	17	1	Wol+	wMelPop	4.5	Female
2	18	1	Wol+	wMelPop	4.5	Female
2	18	1	Wol+	wMelPop	4.5	Female
2	18	1	Wol+	wMelPop	4.5	Female
2	19	1	Wol+	wMelPop	4.5	Female
3	14	1	Wol+	wMelPop	4.5	Female
3	14	1	Wol+	wMelPop	4.5	Female
3	15	1	Wol+	wMelPop	4.5	Female
3	15	1	Wol+	wMelPop	4.5	Female
3	16	1	Wol+	wMelPop	4.5	Female
3	16	1	Wol+	wMelPop	4.5	Female
3	17	1	Wol+	wMelPop	4.5	Female
3	17	1	Wol+	wMelPop	4.5	Female
3	17	1	Wol+	wMelPop	4.5	Female
3	18	1	Wol+	wMelPop	4.5	Female
4	14	1	Wol+	wMelPop	4.5	Female
4	15	1	Wol+	wMelPop	4.5	Female
4	16	1	Wol+	wMelPop	4.5	Female
4	16	1	Wol+	wMelPop	4.5	Female
4	17	1	Wol+	wMelPop	4.5	Female
4	17	1	Wol+	wMelPop	4.5	Female
4	18	1	Wol+	wMelPop	4.5	Female
4	18	1	Wol+	wMelPop	4.5	Female
4	18	1	Wol+	wMelPop	4.5	Female
4	18	1	Wol+	wMelPop	4.5	Female
5	16	1	Wol+	wMelPop	4.5	Female
5	18	1	Wol+	wMelPop	4.5	Female
5	18	1	Wol+	wMelPop	4.5	Female
5	18	1	Wol+	wMelPop	4.5	Female
5	18	1	Wol+	wMelPop	4.5	Female
5	18	1	Wol+	wMelPop	4.5	Female
5	18	1	Wol+	wMelPop	4.5	Female
5	18	1	Wol+	wMelPop	4.5	Female
5	19	1	Wol+	wMelPop	4.5	Female
5	19	1	Wol+	wMelPop	4.5	Female
6	18	1	Wol+	wMelPop	4.5	Female
6	18	1	Wol+	wMelPop	4.5	Female
6	18	1	Wol+	wMelPop	4.5	Female
6	18	1	Wol+	wMelPop	4.5	Female
6	18	1	Wol+	wMelPop	4.5	Female
6	18	1	Wol+	wMelPop	4.5	Female
6	18	1	Wol+	wMelPop	4.5	Female
6	19	1	Wol+	wMelPop	4.5	Female
6	19	1	Wol+	wMelPop	4.5	Female
6	22	1	Wol+	wMelPop	4.5	Female
7	17	1	Wol+	wMelPop	4.5	Female
7	17	1	Wol+	wMelPop	4.5	Female
7	17	1	Wol+	wMelPop	4.5	Female
7	17	1	Wol+	wMelPop	4.5	Female
7	17	1	Wol+	wMelPop	4.5	Female
7	18	1	Wol+	wMelPop	4.5	Female
7	18	1	Wol+	wMelPop	4.5	Female
7	18	1	Wol+	wMelPop	4.5	Female
7	18	1	Wol+	wMelPop	4.5	Female
7	22	0	Wol+	wMelPop	4.5	Female
8	10	1	Wol+	wMelPop	4.5	Female
8	15	1	Wol+	wMelPop	4.5	Female
8	15	1	Wol+	wMelPop	4.5	Female
8	15	1	Wol+	wMelPop	4.5	Female
8	16	1	Wol+	wMelPop	4.5	Female
8	17	1	Wol+	wMelPop	4.5	Female
8	18	1	Wol+	wMelPop	4.5	Female
8	18	1	Wol+	wMelPop	4.5	Female
8	18	1	Wol+	wMelPop	4.5	Female
8	19	1	Wol+	wMelPop	4.5	Female
9	17	1	Wol+	wMelPop	4.5	Female
9	17	1	Wol+	wMelPop	4.5	Female
9	17	1	Wol+	wMelPop	4.5	Female
9	18	1	Wol+	wMelPop	4.5	Female
9	18	1	Wol+	wMelPop	4.5	Female
9	18	1	Wol+	wMelPop	4.5	Female
9	18	1	Wol+	wMelPop	4.5	Female
9	18	1	Wol+	wMelPop	4.5	Female
9	20	1	Wol+	wMelPop	4.5	Female
9	21	1	Wol+	wMelPop	4.5	Female
10	15	1	Wol+	wMelPop	4.5	Female
10	15	1	Wol+	wMelPop	4.5	Female
10	15	1	Wol+	wMelPop	4.5	Female
10	15	1	Wol+	wMelPop	4.5	Female
10	15	1	Wol+	wMelPop	4.5	Female
10	17	1	Wol+	wMelPop	4.5	Female
10	18	1	Wol+	wMelPop	4.5	Female
10	18	1	Wol+	wMelPop	4.5	Female
10	18	1	Wol+	wMelPop	4.5	Female
10	18	1	Wol+	wMelPop	4.5	Female
1	11	1	Wol+	wMelPop	9.5	Female
1	12	1	Wol+	wMelPop	9.5	Female
1	13	1	Wol+	wMelPop	9.5	Female
1	13	1	Wol+	wMelPop	9.5	Female
1	13	1	Wol+	wMelPop	9.5	Female
1	13	1	Wol+	wMelPop	9.5	Female
1	13	1	Wol+	wMelPop	9.5	Female
1	13	1	Wol+	wMelPop	9.5	Female
1	13	1	Wol+	wMelPop	9.5	Female
1	14	1	Wol+	wMelPop	9.5	Female
2	11	1	Wol+	wMelPop	9.5	Female
2	13	1	Wol+	wMelPop	9.5	Female
2	13	1	Wol+	wMelPop	9.5	Female
2	13	1	Wol+	wMelPop	9.5	Female
2	14	1	Wol+	wMelPop	9.5	Female
2	14	1	Wol+	wMelPop	9.5	Female
2	14	1	Wol+	wMelPop	9.5	Female
2	14	1	Wol+	wMelPop	9.5	Female
2	14	1	Wol+	wMelPop	9.5	Female
2	14	1	Wol+	wMelPop	9.5	Female
3	9	1	Wol+	wMelPop	9.5	Female
3	13	1	Wol+	wMelPop	9.5	Female
3	13	1	Wol+	wMelPop	9.5	Female
3	13	1	Wol+	wMelPop	9.5	Female
3	13	1	Wol+	wMelPop	9.5	Female
3	13	1	Wol+	wMelPop	9.5	Female
3	14	1	Wol+	wMelPop	9.5	Female
3	14	1	Wol+	wMelPop	9.5	Female
3	14	1	Wol+	wMelPop	9.5	Female
3	14	1	Wol+	wMelPop	9.5	Female
4	11	1	Wol+	wMelPop	9.5	Female
4	13	1	Wol+	wMelPop	9.5	Female
4	13	1	Wol+	wMelPop	9.5	Female
4	13	1	Wol+	wMelPop	9.5	Female
4	13	1	Wol+	wMelPop	9.5	Female
4	13	1	Wol+	wMelPop	9.5	Female
4	14	1	Wol+	wMelPop	9.5	Female
4	14	1	Wol+	wMelPop	9.5	Female
4	14	1	Wol+	wMelPop	9.5	Female
4	14	1	Wol+	wMelPop	9.5	Female
5	13	1	Wol+	wMelPop	9.5	Female
5	13	1	Wol+	wMelPop	9.5	Female
5	13	1	Wol+	wMelPop	9.5	Female
5	13	1	Wol+	wMelPop	9.5	Female
5	14	1	Wol+	wMelPop	9.5	Female
5	14	1	Wol+	wMelPop	9.5	Female
5	14	1	Wol+	wMelPop	9.5	Female
5	14	1	Wol+	wMelPop	9.5	Female
5	15	1	Wol+	wMelPop	9.5	Female
5	15	1	Wol+	wMelPop	9.5	Female
6	12	1	Wol+	wMelPop	9.5	Female
6	13	1	Wol+	wMelPop	9.5	Female
6	13	1	Wol+	wMelPop	9.5	Female
6	13	1	Wol+	wMelPop	9.5	Female
6	14	1	Wol+	wMelPop	9.5	Female
6	14	1	Wol+	wMelPop	9.5	Female
6	14	1	Wol+	wMelPop	9.5	Female
6	14	1	Wol+	wMelPop	9.5	Female
6	14	1	Wol+	wMelPop	9.5	Female
6	14	1	Wol+	wMelPop	9.5	Female
7	11	1	Wol+	wMelPop	9.5	Female
7	13	1	Wol+	wMelPop	9.5	Female
7	13	1	Wol+	wMelPop	9.5	Female
7	13	1	Wol+	wMelPop	9.5	Female
7	13	1	Wol+	wMelPop	9.5	Female
7	14	1	Wol+	wMelPop	9.5	Female
7	14	1	Wol+	wMelPop	9.5	Female
7	14	1	Wol+	wMelPop	9.5	Female
7	14	1	Wol+	wMelPop	9.5	Female
7	14	1	Wol+	wMelPop	9.5	Female
8	12	1	Wol+	wMelPop	9.5	Female
8	13	1	Wol+	wMelPop	9.5	Female
8	13	1	Wol+	wMelPop	9.5	Female
8	13	1	Wol+	wMelPop	9.5	Female
8	13	1	Wol+	wMelPop	9.5	Female
8	14	1	Wol+	wMelPop	9.5	Female
8	14	1	Wol+	wMelPop	9.5	Female
8	14	1	Wol+	wMelPop	9.5	Female
8	14	1	Wol+	wMelPop	9.5	Female
8	14	1	Wol+	wMelPop	9.5	Female
9	11	1	Wol+	wMelPop	9.5	Female
9	13	1	Wol+	wMelPop	9.5	Female
9	13	1	Wol+	wMelPop	9.5	Female
9	13	1	Wol+	wMelPop	9.5	Female
9	13	1	Wol+	wMelPop	9.5	Female
9	13	1	Wol+	wMelPop	9.5	Female
9	13	1	Wol+	wMelPop	9.5	Female
9	14	1	Wol+	wMelPop	9.5	Female
9	14	1	Wol+	wMelPop	9.5	Female
9	14	1	Wol+	wMelPop	9.5	Female
10	13	1	Wol+	wMelPop	9.5	Female
10	13	1	Wol+	wMelPop	9.5	Female
10	13	1	Wol+	wMelPop	9.5	Female
10	13	1	Wol+	wMelPop	9.5	Female
10	14	1	Wol+	wMelPop	9.5	Female
10	14	1	Wol+	wMelPop	9.5	Female
10	14	1	Wol+	wMelPop	9.5	Female
10	14	1	Wol+	wMelPop	9.5	Female
10	14	1	Wol+	wMelPop	9.5	Female
10	15	1	Wol+	wMelPop	9.5	Female
