# Supplementary material for: Mutualism Breakdown by Amplification of Wolbachia Genes
Source: PLoS Biol. 2015 Feb 10;13(2):e1002065. doi: 10.1371/journal.pbio.1002065 (PMC4323108; doi:10.1371/journal.pbio.1002065)
Supplement: S13 Data — (XLS) [file pbio.1002065.s013.xls]

## Sheet: Fig. S5C
Replicate (vial number)	Time (day)	Status (1-dead; 0-alive)	Wolbachia_status	Wolbachia_variant	Octomom_copy_number	Sex
1	30	1	Wol+	wMelPop	2	Female
1	30	1	Wol+	wMelPop	2	Female
1	31	1	Wol+	wMelPop	2	Female
1	31	1	Wol+	wMelPop	2	Female
1	32	1	Wol+	wMelPop	2	Female
1	32	1	Wol+	wMelPop	2	Female
1	32	1	Wol+	wMelPop	2	Female
1	32	1	Wol+	wMelPop	2	Female
1	32	1	Wol+	wMelPop	2	Female
1	34	1	Wol+	wMelPop	2	Female
2	9	1	Wol+	wMelPop	2	Female
2	28	1	Wol+	wMelPop	2	Female
2	28	1	Wol+	wMelPop	2	Female
2	28	1	Wol+	wMelPop	2	Female
2	30	1	Wol+	wMelPop	2	Female
2	30	1	Wol+	wMelPop	2	Female
2	30	1	Wol+	wMelPop	2	Female
2	30	1	Wol+	wMelPop	2	Female
2	32	1	Wol+	wMelPop	2	Female
2	32	1	Wol+	wMelPop	2	Female
3	9	1	Wol+	wMelPop	2	Female
3	25	1	Wol+	wMelPop	2	Female
3	28	1	Wol+	wMelPop	2	Female
3	28	1	Wol+	wMelPop	2	Female
3	28	1	Wol+	wMelPop	2	Female
3	28	1	Wol+	wMelPop	2	Female
3	30	1	Wol+	wMelPop	2	Female
3	30	1	Wol+	wMelPop	2	Female
3	30	1	Wol+	wMelPop	2	Female
3	30	1	Wol+	wMelPop	2	Female
4	13	1	Wol+	wMelPop	2	Female
4	22	1	Wol+	wMelPop	2	Female
4	28	1	Wol+	wMelPop	2	Female
4	28	1	Wol+	wMelPop	2	Female
4	28	1	Wol+	wMelPop	2	Female
4	28	1	Wol+	wMelPop	2	Female
4	29	1	Wol+	wMelPop	2	Female
4	30	1	Wol+	wMelPop	2	Female
4	31	1	Wol+	wMelPop	2	Female
4	31	1	Wol+	wMelPop	2	Female
4	32	1	Wol+	wMelPop	2	Female
4	33	1	Wol+	wMelPop	2	Female
5	25	1	Wol+	wMelPop	2	Female
5	25	1	Wol+	wMelPop	2	Female
5	27	1	Wol+	wMelPop	2	Female
5	28	1	Wol+	wMelPop	2	Female
5	28	1	Wol+	wMelPop	2	Female
5	28	1	Wol+	wMelPop	2	Female
5	28	1	Wol+	wMelPop	2	Female
5	28	1	Wol+	wMelPop	2	Female
5	28	1	Wol+	wMelPop	2	Female
5	28	1	Wol+	wMelPop	2	Female
6	19	1	Wol+	wMelPop	2	Female
6	28	1	Wol+	wMelPop	2	Female
6	28	1	Wol+	wMelPop	2	Female
6	28	1	Wol+	wMelPop	2	Female
6	28	1	Wol+	wMelPop	2	Female
6	28	1	Wol+	wMelPop	2	Female
6	30	1	Wol+	wMelPop	2	Female
6	30	1	Wol+	wMelPop	2	Female
6	30	1	Wol+	wMelPop	2	Female
6	30	1	Wol+	wMelPop	2	Female
7	28	1	Wol+	wMelPop	2	Female
7	29	1	Wol+	wMelPop	2	Female
7	29	1	Wol+	wMelPop	2	Female
7	29	1	Wol+	wMelPop	2	Female
7	29	1	Wol+	wMelPop	2	Female
7	29	1	Wol+	wMelPop	2	Female
7	30	1	Wol+	wMelPop	2	Female
7	30	1	Wol+	wMelPop	2	Female
7	30	1	Wol+	wMelPop	2	Female
7	31	1	Wol+	wMelPop	2	Female
8	7	1	Wol+	wMelPop	2	Female
8	11	1	Wol+	wMelPop	2	Female
8	30	1	Wol+	wMelPop	2	Female
8	30	1	Wol+	wMelPop	2	Female
8	31	1	Wol+	wMelPop	2	Female
8	31	1	Wol+	wMelPop	2	Female
8	31	1	Wol+	wMelPop	2	Female
8	31	1	Wol+	wMelPop	2	Female
8	31	1	Wol+	wMelPop	2	Female
8	31	1	Wol+	wMelPop	2	Female
8	33	1	Wol+	wMelPop	2	Female
8	35	1	Wol+	wMelPop	2	Female
9	25	1	Wol+	wMelPop	2	Female
9	28	1	Wol+	wMelPop	2	Female
9	29	1	Wol+	wMelPop	2	Female
9	29	1	Wol+	wMelPop	2	Female
9	30	1	Wol+	wMelPop	2	Female
9	30	1	Wol+	wMelPop	2	Female
9	31	1	Wol+	wMelPop	2	Female
9	31	1	Wol+	wMelPop	2	Female
9	31	1	Wol+	wMelPop	2	Female
9	31	1	Wol+	wMelPop	2	Female
10	8	1	Wol+	wMelPop	2	Female
10	27	1	Wol+	wMelPop	2	Female
10	28	1	Wol+	wMelPop	2	Female
10	29	1	Wol+	wMelPop	2	Female
10	29	1	Wol+	wMelPop	2	Female
10	31	1	Wol+	wMelPop	2	Female
10	31	1	Wol+	wMelPop	2	Female
10	31	1	Wol+	wMelPop	2	Female
10	31	1	Wol+	wMelPop	2	Female
10	31	1	Wol+	wMelPop	2	Female
1	10	1	Wol+	wMelPop	7	Female
1	10	1	Wol+	wMelPop	7	Female
1	11	1	Wol+	wMelPop	7	Female
1	11	1	Wol+	wMelPop	7	Female
1	11	1	Wol+	wMelPop	7	Female
1	13	1	Wol+	wMelPop	7	Female
1	15	1	Wol+	wMelPop	7	Female
1	16	1	Wol+	wMelPop	7	Female
1	16	1	Wol+	wMelPop	7	Female
1	23	1	Wol+	wMelPop	7	Female
2	3	1	Wol+	wMelPop	7	Female
2	6	1	Wol+	wMelPop	7	Female
2	13	1	Wol+	wMelPop	7	Female
2	13	1	Wol+	wMelPop	7	Female
2	13	1	Wol+	wMelPop	7	Female
2	16	1	Wol+	wMelPop	7	Female
2	16	1	Wol+	wMelPop	7	Female
2	17	1	Wol+	wMelPop	7	Female
2	17	1	Wol+	wMelPop	7	Female
2	40	0	Wol+	wMelPop	7	Female
3	10	1	Wol+	wMelPop	7	Female
3	11	1	Wol+	wMelPop	7	Female
3	11	1	Wol+	wMelPop	7	Female
3	13	1	Wol+	wMelPop	7	Female
3	13	1	Wol+	wMelPop	7	Female
3	13	1	Wol+	wMelPop	7	Female
3	15	1	Wol+	wMelPop	7	Female
3	15	1	Wol+	wMelPop	7	Female
3	15	1	Wol+	wMelPop	7	Female
3	16	1	Wol+	wMelPop	7	Female
4	3	1	Wol+	wMelPop	7	Female
4	12	1	Wol+	wMelPop	7	Female
4	12	1	Wol+	wMelPop	7	Female
4	12	1	Wol+	wMelPop	7	Female
4	13	1	Wol+	wMelPop	7	Female
4	14	1	Wol+	wMelPop	7	Female
4	16	1	Wol+	wMelPop	7	Female
4	18	1	Wol+	wMelPop	7	Female
4	18	1	Wol+	wMelPop	7	Female
4	20	1	Wol+	wMelPop	7	Female
5	6	1	Wol+	wMelPop	7	Female
5	7	1	Wol+	wMelPop	7	Female
5	8	1	Wol+	wMelPop	7	Female
5	11	1	Wol+	wMelPop	7	Female
5	13	1	Wol+	wMelPop	7	Female
5	14	1	Wol+	wMelPop	7	Female
5	15	1	Wol+	wMelPop	7	Female
5	15	1	Wol+	wMelPop	7	Female
5	16	1	Wol+	wMelPop	7	Female
5	19	1	Wol+	wMelPop	7	Female
6	9	1	Wol+	wMelPop	7	Female
6	12	1	Wol+	wMelPop	7	Female
6	12	1	Wol+	wMelPop	7	Female
6	12	1	Wol+	wMelPop	7	Female
6	13	1	Wol+	wMelPop	7	Female
6	14	1	Wol+	wMelPop	7	Female
6	15	1	Wol+	wMelPop	7	Female
6	15	1	Wol+	wMelPop	7	Female
6	15	1	Wol+	wMelPop	7	Female
6	16	1	Wol+	wMelPop	7	Female
7	9	1	Wol+	wMelPop	7	Female
7	13	1	Wol+	wMelPop	7	Female
7	13	1	Wol+	wMelPop	7	Female
7	14	1	Wol+	wMelPop	7	Female
7	14	1	Wol+	wMelPop	7	Female
7	15	1	Wol+	wMelPop	7	Female
7	15	1	Wol+	wMelPop	7	Female
7	17	1	Wol+	wMelPop	7	Female
7	17	1	Wol+	wMelPop	7	Female
7	17	1	Wol+	wMelPop	7	Female
8	12	1	Wol+	wMelPop	7	Female
8	13	1	Wol+	wMelPop	7	Female
8	13	1	Wol+	wMelPop	7	Female
8	13	1	Wol+	wMelPop	7	Female
8	16	1	Wol+	wMelPop	7	Female
8	16	1	Wol+	wMelPop	7	Female
8	17	1	Wol+	wMelPop	7	Female
8	17	1	Wol+	wMelPop	7	Female
8	17	1	Wol+	wMelPop	7	Female
8	19	1	Wol+	wMelPop	7	Female
9	8	1	Wol+	wMelPop	7	Female
9	11	1	Wol+	wMelPop	7	Female
9	14	1	Wol+	wMelPop	7	Female
9	17	1	Wol+	wMelPop	7	Female
9	17	1	Wol+	wMelPop	7	Female
9	17	1	Wol+	wMelPop	7	Female
9	17	1	Wol+	wMelPop	7	Female
9	17	1	Wol+	wMelPop	7	Female
9	17	1	Wol+	wMelPop	7	Female
9	17	1	Wol+	wMelPop	7	Female
10	12	1	Wol+	wMelPop	7	Female
10	14	1	Wol+	wMelPop	7	Female
10	14	1	Wol+	wMelPop	7	Female
10	14	1	Wol+	wMelPop	7	Female
10	14	1	Wol+	wMelPop	7	Female
10	16	1	Wol+	wMelPop	7	Female
10	16	1	Wol+	wMelPop	7	Female
10	17	1	Wol+	wMelPop	7	Female
10	17	1	Wol+	wMelPop	7	Female
10	21	1	Wol+	wMelPop	7	Female
