# Supplementary material for: Mutualism Breakdown by Amplification of Wolbachia Genes
Source: PLoS Biol. 2015 Feb 10;13(2):e1002065. doi: 10.1371/journal.pbio.1002065 (PMC4323108; doi:10.1371/journal.pbio.1002065)
Supplement: S15 Data — (XLS) [file pbio.1002065.s015.xls]

## Sheet: Fig. S5E
Replicate (vial number)	Time (day)	Status (1-dead; 0-alive)	Wolbachia_status	Mother_genetic_background	Wolbachia_variant	Octomom_copy_number	Sex
1	46	1	Wol+	iso	wMelCS_b	1	Female
1	48	1	Wol+	iso	wMelCS_b	1	Female
1	49	1	Wol+	iso	wMelCS_b	1	Female
1	49	1	Wol+	iso	wMelCS_b	1	Female
1	49	1	Wol+	iso	wMelCS_b	1	Female
1	51	1	Wol+	iso	wMelCS_b	1	Female
1	51	1	Wol+	iso	wMelCS_b	1	Female
1	51	1	Wol+	iso	wMelCS_b	1	Female
1	51	1	Wol+	iso	wMelCS_b	1	Female
2	46	1	Wol+	iso	wMelCS_b	1	Female
2	46	1	Wol+	iso	wMelCS_b	1	Female
2	48	1	Wol+	iso	wMelCS_b	1	Female
2	48	1	Wol+	iso	wMelCS_b	1	Female
2	48	1	Wol+	iso	wMelCS_b	1	Female
2	48	1	Wol+	iso	wMelCS_b	1	Female
2	48	1	Wol+	iso	wMelCS_b	1	Female
2	52	1	Wol+	iso	wMelCS_b	1	Female
3	46	1	Wol+	iso	wMelCS_b	1	Female
3	46	1	Wol+	iso	wMelCS_b	1	Female
3	46	1	Wol+	iso	wMelCS_b	1	Female
3	48	1	Wol+	iso	wMelCS_b	1	Female
3	49	1	Wol+	iso	wMelCS_b	1	Female
3	49	1	Wol+	iso	wMelCS_b	1	Female
3	51	1	Wol+	iso	wMelCS_b	1	Female
3	51	1	Wol+	iso	wMelCS_b	1	Female
3	51	1	Wol+	iso	wMelCS_b	1	Female
3	51	1	Wol+	iso	wMelCS_b	1	Female
4	48	1	Wol+	iso	wMelCS_b	1	Female
4	48	1	Wol+	iso	wMelCS_b	1	Female
4	49	1	Wol+	iso	wMelCS_b	1	Female
4	49	1	Wol+	iso	wMelCS_b	1	Female
4	50	1	Wol+	iso	wMelCS_b	1	Female
4	51	1	Wol+	iso	wMelCS_b	1	Female
4	51	1	Wol+	iso	wMelCS_b	1	Female
4	51	1	Wol+	iso	wMelCS_b	1	Female
4	51	1	Wol+	iso	wMelCS_b	1	Female
5	45	1	Wol+	iso	wMelCS_b	1	Female
5	45	1	Wol+	iso	wMelCS_b	1	Female
5	46	1	Wol+	iso	wMelCS_b	1	Female
5	46	1	Wol+	iso	wMelCS_b	1	Female
5	48	1	Wol+	iso	wMelCS_b	1	Female
5	48	1	Wol+	iso	wMelCS_b	1	Female
5	49	1	Wol+	iso	wMelCS_b	1	Female
5	49	1	Wol+	iso	wMelCS_b	1	Female
6	44	1	Wol+	iso	wMelCS_b	1	Female
6	46	1	Wol+	iso	wMelCS_b	1	Female
6	47	1	Wol+	iso	wMelCS_b	1	Female
6	47	1	Wol+	iso	wMelCS_b	1	Female
6	48	1	Wol+	iso	wMelCS_b	1	Female
6	49	1	Wol+	iso	wMelCS_b	1	Female
6	50	1	Wol+	iso	wMelCS_b	1	Female
6	51	1	Wol+	iso	wMelCS_b	1	Female
6	52	0	Wol+	iso	wMelCS_b	1	Female
6	52	0	Wol+	iso	wMelCS_b	1	Female
1	4	1	Wol+	iso	wMelPop	11	Female
1	10	1	Wol+	iso	wMelPop	11	Female
1	10	1	Wol+	iso	wMelPop	11	Female
1	10	1	Wol+	iso	wMelPop	11	Female
1	12	1	Wol+	iso	wMelPop	11	Female
1	12	1	Wol+	iso	wMelPop	11	Female
1	12	1	Wol+	iso	wMelPop	11	Female
1	12	1	Wol+	iso	wMelPop	11	Female
1	12	1	Wol+	iso	wMelPop	11	Female
1	12	1	Wol+	iso	wMelPop	11	Female
2	9	1	Wol+	iso	wMelPop	11	Female
2	9	1	Wol+	iso	wMelPop	11	Female
2	9	1	Wol+	iso	wMelPop	11	Female
2	10	1	Wol+	iso	wMelPop	11	Female
2	10	1	Wol+	iso	wMelPop	11	Female
2	10	1	Wol+	iso	wMelPop	11	Female
2	10	1	Wol+	iso	wMelPop	11	Female
2	10	1	Wol+	iso	wMelPop	11	Female
2	12	1	Wol+	iso	wMelPop	11	Female
2	12	1	Wol+	iso	wMelPop	11	Female
3	10	1	Wol+	iso	wMelPop	11	Female
3	10	1	Wol+	iso	wMelPop	11	Female
3	10	1	Wol+	iso	wMelPop	11	Female
3	11	1	Wol+	iso	wMelPop	11	Female
3	11	1	Wol+	iso	wMelPop	11	Female
3	12	1	Wol+	iso	wMelPop	11	Female
3	12	1	Wol+	iso	wMelPop	11	Female
3	12	1	Wol+	iso	wMelPop	11	Female
3	12	1	Wol+	iso	wMelPop	11	Female
3	12	1	Wol+	iso	wMelPop	11	Female
4	10	1	Wol+	iso	wMelPop	11	Female
4	10	1	Wol+	iso	wMelPop	11	Female
4	11	1	Wol+	iso	wMelPop	11	Female
4	11	1	Wol+	iso	wMelPop	11	Female
4	12	1	Wol+	iso	wMelPop	11	Female
4	12	1	Wol+	iso	wMelPop	11	Female
4	12	1	Wol+	iso	wMelPop	11	Female
4	13	1	Wol+	iso	wMelPop	11	Female
4	13	1	Wol+	iso	wMelPop	11	Female
4	13	1	Wol+	iso	wMelPop	11	Female
5	10	1	Wol+	iso	wMelPop	11	Female
5	10	1	Wol+	iso	wMelPop	11	Female
5	12	1	Wol+	iso	wMelPop	11	Female
5	12	1	Wol+	iso	wMelPop	11	Female
5	12	1	Wol+	iso	wMelPop	11	Female
5	12	1	Wol+	iso	wMelPop	11	Female
5	12	1	Wol+	iso	wMelPop	11	Female
5	12	1	Wol+	iso	wMelPop	11	Female
5	12	1	Wol+	iso	wMelPop	11	Female
5	13	1	Wol+	iso	wMelPop	11	Female
6	7	1	Wol+	iso	wMelPop	11	Female
6	9	1	Wol+	iso	wMelPop	11	Female
6	9	1	Wol+	iso	wMelPop	11	Female
6	9	1	Wol+	iso	wMelPop	11	Female
6	10	1	Wol+	iso	wMelPop	11	Female
6	10	1	Wol+	iso	wMelPop	11	Female
6	12	1	Wol+	iso	wMelPop	11	Female
6	12	1	Wol+	iso	wMelPop	11	Female
6	12	1	Wol+	iso	wMelPop	11	Female
6	13	1	Wol+	iso	wMelPop	11	Female
1	20	1	Wol+	w1118	wMelPop	2	Female
1	22	1	Wol+	w1118	wMelPop	2	Female
1	22	1	Wol+	w1118	wMelPop	2	Female
1	22	1	Wol+	w1118	wMelPop	2	Female
1	24	1	Wol+	w1118	wMelPop	2	Female
1	24	1	Wol+	w1118	wMelPop	2	Female
1	25	1	Wol+	w1118	wMelPop	2	Female
1	25	1	Wol+	w1118	wMelPop	2	Female
1	25	1	Wol+	w1118	wMelPop	2	Female
2	21	1	Wol+	w1118	wMelPop	2	Female
2	24	1	Wol+	w1118	wMelPop	2	Female
2	24	1	Wol+	w1118	wMelPop	2	Female
2	25	1	Wol+	w1118	wMelPop	2	Female
2	26	1	Wol+	w1118	wMelPop	2	Female
2	27	1	Wol+	w1118	wMelPop	2	Female
2	27	1	Wol+	w1118	wMelPop	2	Female
2	27	1	Wol+	w1118	wMelPop	2	Female
2	28	1	Wol+	w1118	wMelPop	2	Female
3	3	1	Wol+	w1118	wMelPop	2	Female
3	25	1	Wol+	w1118	wMelPop	2	Female
3	25	1	Wol+	w1118	wMelPop	2	Female
3	25	1	Wol+	w1118	wMelPop	2	Female
3	26	1	Wol+	w1118	wMelPop	2	Female
3	27	1	Wol+	w1118	wMelPop	2	Female
3	27	1	Wol+	w1118	wMelPop	2	Female
3	27	1	Wol+	w1118	wMelPop	2	Female
3	28	1	Wol+	w1118	wMelPop	2	Female
3	28	1	Wol+	w1118	wMelPop	2	Female
4	13	1	Wol+	w1118	wMelPop	2	Female
4	22	1	Wol+	w1118	wMelPop	2	Female
4	22	1	Wol+	w1118	wMelPop	2	Female
4	25	1	Wol+	w1118	wMelPop	2	Female
4	25	1	Wol+	w1118	wMelPop	2	Female
4	26	1	Wol+	w1118	wMelPop	2	Female
4	27	1	Wol+	w1118	wMelPop	2	Female
4	27	1	Wol+	w1118	wMelPop	2	Female
4	27	1	Wol+	w1118	wMelPop	2	Female
4	27	1	Wol+	w1118	wMelPop	2	Female
4	27	1	Wol+	w1118	wMelPop	2	Female
4	28	1	Wol+	w1118	wMelPop	2	Female
5	3	1	Wol+	w1118	wMelPop	2	Female
5	21	1	Wol+	w1118	wMelPop	2	Female
5	21	1	Wol+	w1118	wMelPop	2	Female
5	21	1	Wol+	w1118	wMelPop	2	Female
5	21	1	Wol+	w1118	wMelPop	2	Female
5	21	1	Wol+	w1118	wMelPop	2	Female
5	25	1	Wol+	w1118	wMelPop	2	Female
5	25	1	Wol+	w1118	wMelPop	2	Female
5	26	1	Wol+	w1118	wMelPop	2	Female
5	27	1	Wol+	w1118	wMelPop	2	Female
6	22	1	Wol+	w1118	wMelPop	2	Female
6	22	1	Wol+	w1118	wMelPop	2	Female
6	22	1	Wol+	w1118	wMelPop	2	Female
6	24	1	Wol+	w1118	wMelPop	2	Female
6	24	1	Wol+	w1118	wMelPop	2	Female
6	25	1	Wol+	w1118	wMelPop	2	Female
6	25	1	Wol+	w1118	wMelPop	2	Female
6	25	1	Wol+	w1118	wMelPop	2	Female
6	27	1	Wol+	w1118	wMelPop	2	Female
6	27	1	Wol+	w1118	wMelPop	2	Female
1	9	1	Wol+	w1118	wMelPop	11	Female
1	9	1	Wol+	w1118	wMelPop	11	Female
1	9	1	Wol+	w1118	wMelPop	11	Female
1	10	1	Wol+	w1118	wMelPop	11	Female
1	10	1	Wol+	w1118	wMelPop	11	Female
1	10	1	Wol+	w1118	wMelPop	11	Female
1	11	1	Wol+	w1118	wMelPop	11	Female
1	11	1	Wol+	w1118	wMelPop	11	Female
1	11	1	Wol+	w1118	wMelPop	11	Female
1	13	1	Wol+	w1118	wMelPop	11	Female
2	9	1	Wol+	w1118	wMelPop	11	Female
2	10	1	Wol+	w1118	wMelPop	11	Female
2	13	1	Wol+	w1118	wMelPop	11	Female
2	13	1	Wol+	w1118	wMelPop	11	Female
2	15	1	Wol+	w1118	wMelPop	11	Female
2	15	1	Wol+	w1118	wMelPop	11	Female
2	16	1	Wol+	w1118	wMelPop	11	Female
2	18	1	Wol+	w1118	wMelPop	11	Female
2	22	1	Wol+	w1118	wMelPop	11	Female
2	22	1	Wol+	w1118	wMelPop	11	Female
3	7	1	Wol+	w1118	wMelPop	11	Female
3	9	1	Wol+	w1118	wMelPop	11	Female
3	10	1	Wol+	w1118	wMelPop	11	Female
3	10	1	Wol+	w1118	wMelPop	11	Female
3	10	1	Wol+	w1118	wMelPop	11	Female
3	10	1	Wol+	w1118	wMelPop	11	Female
3	10	1	Wol+	w1118	wMelPop	11	Female
3	10	1	Wol+	w1118	wMelPop	11	Female
3	11	1	Wol+	w1118	wMelPop	11	Female
3	12	1	Wol+	w1118	wMelPop	11	Female
4	9	1	Wol+	w1118	wMelPop	11	Female
4	9	1	Wol+	w1118	wMelPop	11	Female
4	10	1	Wol+	w1118	wMelPop	11	Female
4	11	1	Wol+	w1118	wMelPop	11	Female
4	13	1	Wol+	w1118	wMelPop	11	Female
4	13	1	Wol+	w1118	wMelPop	11	Female
4	13	1	Wol+	w1118	wMelPop	11	Female
4	13	1	Wol+	w1118	wMelPop	11	Female
4	13	1	Wol+	w1118	wMelPop	11	Female
4	46	1	Wol+	w1118	wMelPop	11	Female
5	10	1	Wol+	w1118	wMelPop	11	Female
5	13	1	Wol+	w1118	wMelPop	11	Female
5	14	1	Wol+	w1118	wMelPop	11	Female
5	14	1	Wol+	w1118	wMelPop	11	Female
5	18	1	Wol+	w1118	wMelPop	11	Female
5	43	1	Wol+	w1118	wMelPop	11	Female
5	43	1	Wol+	w1118	wMelPop	11	Female
5	43	1	Wol+	w1118	wMelPop	11	Female
5	43	1	Wol+	w1118	wMelPop	11	Female
5	46	1	Wol+	w1118	wMelPop	11	Female
6	9	1	Wol+	w1118	wMelPop	11	Female
6	9	1	Wol+	w1118	wMelPop	11	Female
6	10	1	Wol+	w1118	wMelPop	11	Female
6	11	1	Wol+	w1118	wMelPop	11	Female
6	11	1	Wol+	w1118	wMelPop	11	Female
6	11	1	Wol+	w1118	wMelPop	11	Female
6	12	1	Wol+	w1118	wMelPop	11	Female
6	13	1	Wol+	w1118	wMelPop	11	Female
6	13	1	Wol+	w1118	wMelPop	11	Female
6	51	1	Wol+	w1118	wMelPop	11	Female
1	36	1	Wol+	w1118	wMelPop	1	Female
1	42	1	Wol+	w1118	wMelPop	1	Female
1	46	1	Wol+	w1118	wMelPop	1	Female
1	46	1	Wol+	w1118	wMelPop	1	Female
1	47	1	Wol+	w1118	wMelPop	1	Female
1	47	1	Wol+	w1118	wMelPop	1	Female
1	47	1	Wol+	w1118	wMelPop	1	Female
1	52	1	Wol+	w1118	wMelPop	1	Female
1	52	1	Wol+	w1118	wMelPop	1	Female
2	42	1	Wol+	w1118	wMelPop	1	Female
2	43	1	Wol+	w1118	wMelPop	1	Female
2	46	1	Wol+	w1118	wMelPop	1	Female
2	47	1	Wol+	w1118	wMelPop	1	Female
2	47	1	Wol+	w1118	wMelPop	1	Female
2	47	1	Wol+	w1118	wMelPop	1	Female
2	48	1	Wol+	w1118	wMelPop	1	Female
2	48	1	Wol+	w1118	wMelPop	1	Female
2	51	1	Wol+	w1118	wMelPop	1	Female
3	6	1	Wol+	w1118	wMelPop	1	Female
3	43	1	Wol+	w1118	wMelPop	1	Female
3	43	1	Wol+	w1118	wMelPop	1	Female
3	44	1	Wol+	w1118	wMelPop	1	Female
3	46	1	Wol+	w1118	wMelPop	1	Female
3	47	1	Wol+	w1118	wMelPop	1	Female
3	48	1	Wol+	w1118	wMelPop	1	Female
3	48	1	Wol+	w1118	wMelPop	1	Female
3	48	1	Wol+	w1118	wMelPop	1	Female
3	49	1	Wol+	w1118	wMelPop	1	Female
4	43	1	Wol+	w1118	wMelPop	1	Female
4	43	1	Wol+	w1118	wMelPop	1	Female
4	43	1	Wol+	w1118	wMelPop	1	Female
4	46	1	Wol+	w1118	wMelPop	1	Female
4	46	1	Wol+	w1118	wMelPop	1	Female
4	47	1	Wol+	w1118	wMelPop	1	Female
4	47	1	Wol+	w1118	wMelPop	1	Female
4	47	1	Wol+	w1118	wMelPop	1	Female
4	47	1	Wol+	w1118	wMelPop	1	Female
5	42	1	Wol+	w1118	wMelPop	1	Female
5	43	1	Wol+	w1118	wMelPop	1	Female
5	47	1	Wol+	w1118	wMelPop	1	Female
5	47	1	Wol+	w1118	wMelPop	1	Female
5	47	1	Wol+	w1118	wMelPop	1	Female
5	47	1	Wol+	w1118	wMelPop	1	Female
5	47	1	Wol+	w1118	wMelPop	1	Female
5	48	1	Wol+	w1118	wMelPop	1	Female
5	49	1	Wol+	w1118	wMelPop	1	Female
6	7	1	Wol+	w1118	wMelPop	1	Female
6	13	1	Wol+	w1118	wMelPop	1	Female
6	42	1	Wol+	w1118	wMelPop	1	Female
6	46	1	Wol+	w1118	wMelPop	1	Female
6	47	1	Wol+	w1118	wMelPop	1	Female
6	47	1	Wol+	w1118	wMelPop	1	Female
6	47	1	Wol+	w1118	wMelPop	1	Female
6	48	1	Wol+	w1118	wMelPop	1	Female
6	51	1	Wol+	w1118	wMelPop	1	Female
6	51	1	Wol+	w1118	wMelPop	1	Female
1	39	1	Wol-	iso	-	-	Female
1	39	1	Wol-	iso	-	-	Female
1	43	1	Wol-	iso	-	-	Female
1	46	1	Wol-	iso	-	-	Female
1	46	1	Wol-	iso	-	-	Female
1	46	1	Wol-	iso	-	-	Female
1	47	1	Wol-	iso	-	-	Female
1	48	1	Wol-	iso	-	-	Female
1	48	1	Wol-	iso	-	-	Female
1	50	1	Wol-	iso	-	-	Female
2	42	1	Wol-	iso	-	-	Female
2	42	1	Wol-	iso	-	-	Female
2	43	1	Wol-	iso	-	-	Female
2	43	1	Wol-	iso	-	-	Female
2	44	1	Wol-	iso	-	-	Female
2	45	1	Wol-	iso	-	-	Female
2	47	1	Wol-	iso	-	-	Female
2	48	1	Wol-	iso	-	-	Female
2	48	1	Wol-	iso	-	-	Female
2	49	1	Wol-	iso	-	-	Female
3	42	1	Wol-	iso	-	-	Female
3	42	1	Wol-	iso	-	-	Female
3	44	1	Wol-	iso	-	-	Female
3	44	1	Wol-	iso	-	-	Female
3	45	1	Wol-	iso	-	-	Female
3	46	1	Wol-	iso	-	-	Female
3	46	1	Wol-	iso	-	-	Female
3	47	1	Wol-	iso	-	-	Female
3	47	1	Wol-	iso	-	-	Female
4	43	1	Wol-	iso	-	-	Female
4	43	1	Wol-	iso	-	-	Female
4	43	1	Wol-	iso	-	-	Female
4	44	1	Wol-	iso	-	-	Female
4	44	1	Wol-	iso	-	-	Female
4	45	1	Wol-	iso	-	-	Female
4	47	1	Wol-	iso	-	-	Female
4	50	1	Wol-	iso	-	-	Female
4	50	1	Wol-	iso	-	-	Female
4	51	1	Wol-	iso	-	-	Female
5	42	1	Wol-	iso	-	-	Female
5	42	1	Wol-	iso	-	-	Female
5	42	1	Wol-	iso	-	-	Female
5	43	1	Wol-	iso	-	-	Female
5	43	1	Wol-	iso	-	-	Female
5	43	1	Wol-	iso	-	-	Female
5	43	1	Wol-	iso	-	-	Female
5	44	1	Wol-	iso	-	-	Female
5	47	1	Wol-	iso	-	-	Female
5	47	1	Wol-	iso	-	-	Female
6	18	1	Wol-	iso	-	-	Female
6	29	1	Wol-	iso	-	-	Female
6	42	1	Wol-	iso	-	-	Female
6	42	1	Wol-	iso	-	-	Female
6	44	1	Wol-	iso	-	-	Female
6	44	1	Wol-	iso	-	-	Female
6	46	1	Wol-	iso	-	-	Female
6	46	1	Wol-	iso	-	-	Female
6	47	1	Wol-	iso	-	-	Female
