# Supplementary material for: Mutualism Breakdown by Amplification of Wolbachia Genes
Source: PLoS Biol. 2015 Feb 10;13(2):e1002065. doi: 10.1371/journal.pbio.1002065 (PMC4323108; doi:10.1371/journal.pbio.1002065)
Supplement: S16 Data — (XLS) [file pbio.1002065.s016.xls]

## Sheet: Fig. S5F
Replicate (vial number)	Time (day)	Status (1-dead; 0-alive)	Wolbachia_status	Mother_genetic_background	Wolbachia_variant	Octomom_copy_number	Sex
1	8	1	Wol+	w1118	wMelPop	1	Female
1	74	1	Wol+	w1118	wMelPop	1	Female
1	74	1	Wol+	w1118	wMelPop	1	Female
1	74	1	Wol+	w1118	wMelPop	1	Female
1	74	1	Wol+	w1118	wMelPop	1	Female
1	80	1	Wol+	w1118	wMelPop	1	Female
1	81	1	Wol+	w1118	wMelPop	1	Female
1	82	1	Wol+	w1118	wMelPop	1	Female
1	86	1	Wol+	w1118	wMelPop	1	Female
1	87	1	Wol+	w1118	wMelPop	1	Female
2	16	1	Wol+	w1118	wMelPop	1	Female
2	74	1	Wol+	w1118	wMelPop	1	Female
2	74	1	Wol+	w1118	wMelPop	1	Female
2	74	1	Wol+	w1118	wMelPop	1	Female
2	77	1	Wol+	w1118	wMelPop	1	Female
2	82	1	Wol+	w1118	wMelPop	1	Female
2	87	1	Wol+	w1118	wMelPop	1	Female
2	87	1	Wol+	w1118	wMelPop	1	Female
2	91	1	Wol+	w1118	wMelPop	1	Female
2	94	1	Wol+	w1118	wMelPop	1	Female
3	2	1	Wol+	w1118	wMelPop	1	Female
3	63	1	Wol+	w1118	wMelPop	1	Female
3	66	1	Wol+	w1118	wMelPop	1	Female
3	67	1	Wol+	w1118	wMelPop	1	Female
3	68	1	Wol+	w1118	wMelPop	1	Female
3	69	1	Wol+	w1118	wMelPop	1	Female
3	71	1	Wol+	w1118	wMelPop	1	Female
3	71	1	Wol+	w1118	wMelPop	1	Female
3	78	1	Wol+	w1118	wMelPop	1	Female
3	78	1	Wol+	w1118	wMelPop	1	Female
4	14	1	Wol+	w1118	wMelPop	1	Female
4	68	1	Wol+	w1118	wMelPop	1	Female
4	68	1	Wol+	w1118	wMelPop	1	Female
4	69	1	Wol+	w1118	wMelPop	1	Female
4	76	1	Wol+	w1118	wMelPop	1	Female
4	78	1	Wol+	w1118	wMelPop	1	Female
4	78	1	Wol+	w1118	wMelPop	1	Female
4	79	1	Wol+	w1118	wMelPop	1	Female
4	86	1	Wol+	w1118	wMelPop	1	Female
4	87	1	Wol+	w1118	wMelPop	1	Female
5	5	1	Wol+	w1118	wMelPop	1	Female
5	58	1	Wol+	w1118	wMelPop	1	Female
5	59	1	Wol+	w1118	wMelPop	1	Female
5	60	1	Wol+	w1118	wMelPop	1	Female
5	60	1	Wol+	w1118	wMelPop	1	Female
5	60	1	Wol+	w1118	wMelPop	1	Female
5	60	1	Wol+	w1118	wMelPop	1	Female
5	66	1	Wol+	w1118	wMelPop	1	Female
5	68	1	Wol+	w1118	wMelPop	1	Female
5	70	1	Wol+	w1118	wMelPop	1	Female
6	38	1	Wol+	w1118	wMelPop	1	Female
6	38	1	Wol+	w1118	wMelPop	1	Female
6	39	1	Wol+	w1118	wMelPop	1	Female
6	60	1	Wol+	w1118	wMelPop	1	Female
6	69	1	Wol+	w1118	wMelPop	1	Female
6	78	1	Wol+	w1118	wMelPop	1	Female
6	82	1	Wol+	w1118	wMelPop	1	Female
6	85	1	Wol+	w1118	wMelPop	1	Female
6	86	1	Wol+	w1118	wMelPop	1	Female
6	87	1	Wol+	w1118	wMelPop	1	Female
1	15	1	Wol+	iso	wMelPop	11	Female
1	16	1	Wol+	iso	wMelPop	11	Female
1	16	1	Wol+	iso	wMelPop	11	Female
1	20	1	Wol+	iso	wMelPop	11	Female
1	20	1	Wol+	iso	wMelPop	11	Female
1	21	1	Wol+	iso	wMelPop	11	Female
1	21	1	Wol+	iso	wMelPop	11	Female
1	21	1	Wol+	iso	wMelPop	11	Female
1	21	1	Wol+	iso	wMelPop	11	Female
1	21	1	Wol+	iso	wMelPop	11	Female
2	20	1	Wol+	iso	wMelPop	11	Female
2	20	1	Wol+	iso	wMelPop	11	Female
2	20	1	Wol+	iso	wMelPop	11	Female
2	21	1	Wol+	iso	wMelPop	11	Female
2	22	1	Wol+	iso	wMelPop	11	Female
2	22	1	Wol+	iso	wMelPop	11	Female
2	27	1	Wol+	iso	wMelPop	11	Female
2	27	1	Wol+	iso	wMelPop	11	Female
2	27	1	Wol+	iso	wMelPop	11	Female
3	16	1	Wol+	iso	wMelPop	11	Female
3	16	1	Wol+	iso	wMelPop	11	Female
3	16	1	Wol+	iso	wMelPop	11	Female
3	16	1	Wol+	iso	wMelPop	11	Female
3	16	1	Wol+	iso	wMelPop	11	Female
3	16	1	Wol+	iso	wMelPop	11	Female
3	16	1	Wol+	iso	wMelPop	11	Female
3	19	1	Wol+	iso	wMelPop	11	Female
3	19	1	Wol+	iso	wMelPop	11	Female
3	22	1	Wol+	iso	wMelPop	11	Female
4	16	1	Wol+	iso	wMelPop	11	Female
4	16	1	Wol+	iso	wMelPop	11	Female
4	16	1	Wol+	iso	wMelPop	11	Female
4	21	1	Wol+	iso	wMelPop	11	Female
4	21	1	Wol+	iso	wMelPop	11	Female
4	22	1	Wol+	iso	wMelPop	11	Female
4	23	1	Wol+	iso	wMelPop	11	Female
4	24	1	Wol+	iso	wMelPop	11	Female
4	24	1	Wol+	iso	wMelPop	11	Female
5	15	1	Wol+	iso	wMelPop	11	Female
5	15	1	Wol+	iso	wMelPop	11	Female
5	16	1	Wol+	iso	wMelPop	11	Female
5	16	1	Wol+	iso	wMelPop	11	Female
5	19	1	Wol+	iso	wMelPop	11	Female
5	19	1	Wol+	iso	wMelPop	11	Female
5	20	1	Wol+	iso	wMelPop	11	Female
5	20	1	Wol+	iso	wMelPop	11	Female
5	21	1	Wol+	iso	wMelPop	11	Female
5	22	1	Wol+	iso	wMelPop	11	Female
6	16	1	Wol+	iso	wMelPop	11	Female
6	16	1	Wol+	iso	wMelPop	11	Female
6	20	1	Wol+	iso	wMelPop	11	Female
6	20	1	Wol+	iso	wMelPop	11	Female
6	20	1	Wol+	iso	wMelPop	11	Female
6	21	1	Wol+	iso	wMelPop	11	Female
6	21	1	Wol+	iso	wMelPop	11	Female
6	21	1	Wol+	iso	wMelPop	11	Female
6	24	1	Wol+	iso	wMelPop	11	Female
6	25	1	Wol+	iso	wMelPop	11	Female
1	32	1	Wol-	iso	-	-	Female
1	32	1	Wol-	iso	-	-	Female
1	59	1	Wol-	iso	-	-	Female
1	61	1	Wol-	iso	-	-	Female
1	62	1	Wol-	iso	-	-	Female
1	71	1	Wol-	iso	-	-	Female
1	71	1	Wol-	iso	-	-	Female
1	73	1	Wol-	iso	-	-	Female
1	74	1	Wol-	iso	-	-	Female
1	76	1	Wol-	iso	-	-	Female
2	68	1	Wol-	iso	-	-	Female
2	71	1	Wol-	iso	-	-	Female
2	71	1	Wol-	iso	-	-	Female
2	72	1	Wol-	iso	-	-	Female
2	73	1	Wol-	iso	-	-	Female
2	74	1	Wol-	iso	-	-	Female
2	74	1	Wol-	iso	-	-	Female
2	78	1	Wol-	iso	-	-	Female
2	89	1	Wol-	iso	-	-	Female
2	90	1	Wol-	iso	-	-	Female
3	27	1	Wol-	iso	-	-	Female
3	66	1	Wol-	iso	-	-	Female
3	68	1	Wol-	iso	-	-	Female
3	69	1	Wol-	iso	-	-	Female
3	70	1	Wol-	iso	-	-	Female
3	70	1	Wol-	iso	-	-	Female
3	73	1	Wol-	iso	-	-	Female
3	73	1	Wol-	iso	-	-	Female
3	86	1	Wol-	iso	-	-	Female
3	87	1	Wol-	iso	-	-	Female
4	17	1	Wol-	iso	-	-	Female
4	67	1	Wol-	iso	-	-	Female
4	69	1	Wol-	iso	-	-	Female
4	70	1	Wol-	iso	-	-	Female
4	71	1	Wol-	iso	-	-	Female
4	71	1	Wol-	iso	-	-	Female
4	72	1	Wol-	iso	-	-	Female
4	74	1	Wol-	iso	-	-	Female
4	87	1	Wol-	iso	-	-	Female
4	89	1	Wol-	iso	-	-	Female
5	43	1	Wol-	iso	-	-	Female
5	61	1	Wol-	iso	-	-	Female
5	64	1	Wol-	iso	-	-	Female
5	66	1	Wol-	iso	-	-	Female
5	70	1	Wol-	iso	-	-	Female
5	76	1	Wol-	iso	-	-	Female
5	80	1	Wol-	iso	-	-	Female
5	80	1	Wol-	iso	-	-	Female
5	81	1	Wol-	iso	-	-	Female
5	85	1	Wol-	iso	-	-	Female
6	35	1	Wol-	iso	-	-	Female
6	61	1	Wol-	iso	-	-	Female
6	68	1	Wol-	iso	-	-	Female
6	70	1	Wol-	iso	-	-	Female
6	70	1	Wol-	iso	-	-	Female
6	72	1	Wol-	iso	-	-	Female
6	72	1	Wol-	iso	-	-	Female
6	73	1	Wol-	iso	-	-	Female
6	86	1	Wol-	iso	-	-	Female
6	86	1	Wol-	iso	-	-	Female
1	29	1	Wol+	iso	wMelCS_b	1	Female
1	30	1	Wol+	iso	wMelCS_b	1	Female
1	56	1	Wol+	iso	wMelCS_b	1	Female
1	72	1	Wol+	iso	wMelCS_b	1	Female
1	77	1	Wol+	iso	wMelCS_b	1	Female
1	78	1	Wol+	iso	wMelCS_b	1	Female
1	82	1	Wol+	iso	wMelCS_b	1	Female
1	85	1	Wol+	iso	wMelCS_b	1	Female
1	87	1	Wol+	iso	wMelCS_b	1	Female
1	91	1	Wol+	iso	wMelCS_b	1	Female
2	21	1	Wol+	iso	wMelCS_b	1	Female
2	21	1	Wol+	iso	wMelCS_b	1	Female
2	21	1	Wol+	iso	wMelCS_b	1	Female
2	65	1	Wol+	iso	wMelCS_b	1	Female
2	70	1	Wol+	iso	wMelCS_b	1	Female
2	73	1	Wol+	iso	wMelCS_b	1	Female
2	87	1	Wol+	iso	wMelCS_b	1	Female
2	87	1	Wol+	iso	wMelCS_b	1	Female
2	92	1	Wol+	iso	wMelCS_b	1	Female
2	95	1	Wol+	iso	wMelCS_b	1	Female
3	41	1	Wol+	iso	wMelCS_b	1	Female
3	72	1	Wol+	iso	wMelCS_b	1	Female
3	73	1	Wol+	iso	wMelCS_b	1	Female
3	87	1	Wol+	iso	wMelCS_b	1	Female
3	89	1	Wol+	iso	wMelCS_b	1	Female
3	90	1	Wol+	iso	wMelCS_b	1	Female
3	91	1	Wol+	iso	wMelCS_b	1	Female
3	91	1	Wol+	iso	wMelCS_b	1	Female
3	91	1	Wol+	iso	wMelCS_b	1	Female
4	5	1	Wol+	iso	wMelCS_b	1	Female
4	85	1	Wol+	iso	wMelCS_b	1	Female
4	85	1	Wol+	iso	wMelCS_b	1	Female
4	86	1	Wol+	iso	wMelCS_b	1	Female
4	87	1	Wol+	iso	wMelCS_b	1	Female
4	87	1	Wol+	iso	wMelCS_b	1	Female
4	90	1	Wol+	iso	wMelCS_b	1	Female
4	90	1	Wol+	iso	wMelCS_b	1	Female
4	91	1	Wol+	iso	wMelCS_b	1	Female
4	92	1	Wol+	iso	wMelCS_b	1	Female
5	51	1	Wol+	iso	wMelCS_b	1	Female
5	56	1	Wol+	iso	wMelCS_b	1	Female
5	77	1	Wol+	iso	wMelCS_b	1	Female
5	78	1	Wol+	iso	wMelCS_b	1	Female
5	78	1	Wol+	iso	wMelCS_b	1	Female
5	78	1	Wol+	iso	wMelCS_b	1	Female
5	86	1	Wol+	iso	wMelCS_b	1	Female
5	90	1	Wol+	iso	wMelCS_b	1	Female
5	93	1	Wol+	iso	wMelCS_b	1	Female
5	95	1	Wol+	iso	wMelCS_b	1	Female
6	69	1	Wol+	iso	wMelCS_b	1	Female
6	73	1	Wol+	iso	wMelCS_b	1	Female
6	78	1	Wol+	iso	wMelCS_b	1	Female
6	87	1	Wol+	iso	wMelCS_b	1	Female
6	87	1	Wol+	iso	wMelCS_b	1	Female
6	90	1	Wol+	iso	wMelCS_b	1	Female
6	91	1	Wol+	iso	wMelCS_b	1	Female
6	91	1	Wol+	iso	wMelCS_b	1	Female
6	91	1	Wol+	iso	wMelCS_b	1	Female
6	91	1	Wol+	iso	wMelCS_b	1	Female
1	9	1	Wol+	iso	wMelPop	11	Female
1	16	1	Wol+	w1118	wMelPop	11	Female
1	16	1	Wol+	w1118	wMelPop	11	Female
1	16	1	Wol+	w1118	wMelPop	11	Female
1	17	1	Wol+	w1118	wMelPop	11	Female
1	17	1	Wol+	w1118	wMelPop	11	Female
1	21	1	Wol+	w1118	wMelPop	11	Female
1	21	1	Wol+	w1118	wMelPop	11	Female
1	21	1	Wol+	w1118	wMelPop	11	Female
1	21	1	Wol+	w1118	wMelPop	11	Female
2	5	1	Wol+	w1118	wMelPop	11	Female
2	10	1	Wol+	w1118	wMelPop	11	Female
2	12	1	Wol+	w1118	wMelPop	11	Female
2	19	1	Wol+	w1118	wMelPop	11	Female
2	20	1	Wol+	w1118	wMelPop	11	Female
2	21	1	Wol+	w1118	wMelPop	11	Female
2	37	1	Wol+	w1118	wMelPop	11	Female
2	69	1	Wol+	w1118	wMelPop	11	Female
2	87	1	Wol+	w1118	wMelPop	11	Female
2	87	1	Wol+	w1118	wMelPop	11	Female
3	5	1	Wol+	w1118	wMelPop	11	Female
3	21	1	Wol+	w1118	wMelPop	11	Female
3	21	1	Wol+	w1118	wMelPop	11	Female
3	29	1	Wol+	w1118	wMelPop	11	Female
3	61	1	Wol+	w1118	wMelPop	11	Female
3	74	1	Wol+	w1118	wMelPop	11	Female
3	75	1	Wol+	w1118	wMelPop	11	Female
3	79	1	Wol+	w1118	wMelPop	11	Female
3	79	1	Wol+	w1118	wMelPop	11	Female
3	79	1	Wol+	w1118	wMelPop	11	Female
4	16	1	Wol+	w1118	wMelPop	11	Female
4	17	1	Wol+	w1118	wMelPop	11	Female
4	20	1	Wol+	w1118	wMelPop	11	Female
4	20	1	Wol+	w1118	wMelPop	11	Female
4	21	1	Wol+	w1118	wMelPop	11	Female
4	21	1	Wol+	w1118	wMelPop	11	Female
4	24	1	Wol+	w1118	wMelPop	11	Female
4	24	1	Wol+	w1118	wMelPop	11	Female
4	27	1	Wol+	w1118	wMelPop	11	Female
4	27	1	Wol+	w1118	wMelPop	11	Female
5	16	1	Wol+	w1118	wMelPop	11	Female
5	16	1	Wol+	w1118	wMelPop	11	Female
5	17	1	Wol+	w1118	wMelPop	11	Female
5	17	1	Wol+	w1118	wMelPop	11	Female
5	17	1	Wol+	w1118	wMelPop	11	Female
5	17	1	Wol+	w1118	wMelPop	11	Female
5	17	1	Wol+	w1118	wMelPop	11	Female
5	17	1	Wol+	w1118	wMelPop	11	Female
5	17	1	Wol+	w1118	wMelPop	11	Female
5	20	1	Wol+	w1118	wMelPop	11	Female
6	5	1	Wol+	w1118	wMelPop	11	Female
6	12	1	Wol+	w1118	wMelPop	11	Female
6	14	1	Wol+	w1118	wMelPop	11	Female
6	17	1	Wol+	w1118	wMelPop	11	Female
6	17	1	Wol+	w1118	wMelPop	11	Female
6	17	1	Wol+	w1118	wMelPop	11	Female
6	17	1	Wol+	w1118	wMelPop	11	Female
6	17	1	Wol+	w1118	wMelPop	11	Female
6	17	1	Wol+	w1118	wMelPop	11	Female
6	17	1	Wol+	w1118	wMelPop	11	Female
1	5	1	Wol+	w1118	wMelPop	2	Female
1	8	1	Wol+	w1118	wMelPop	2	Female
1	34	1	Wol+	w1118	wMelPop	2	Female
1	34	1	Wol+	w1118	wMelPop	2	Female
1	60	1	Wol+	w1118	wMelPop	2	Female
1	61	1	Wol+	w1118	wMelPop	2	Female
1	65	1	Wol+	w1118	wMelPop	2	Female
1	66	1	Wol+	w1118	wMelPop	2	Female
1	70	1	Wol+	w1118	wMelPop	2	Female
2	5	1	Wol+	w1118	wMelPop	2	Female
2	5	1	Wol+	w1118	wMelPop	2	Female
2	14	1	Wol+	w1118	wMelPop	2	Female
2	20	1	Wol+	w1118	wMelPop	2	Female
2	44	1	Wol+	w1118	wMelPop	2	Female
2	57	1	Wol+	w1118	wMelPop	2	Female
2	57	1	Wol+	w1118	wMelPop	2	Female
2	60	1	Wol+	w1118	wMelPop	2	Female
2	60	1	Wol+	w1118	wMelPop	2	Female
2	64	1	Wol+	w1118	wMelPop	2	Female
3	5	1	Wol+	w1118	wMelPop	2	Female
3	7	1	Wol+	w1118	wMelPop	2	Female
3	26	1	Wol+	w1118	wMelPop	2	Female
3	57	1	Wol+	w1118	wMelPop	2	Female
3	60	1	Wol+	w1118	wMelPop	2	Female
3	61	1	Wol+	w1118	wMelPop	2	Female
3	64	1	Wol+	w1118	wMelPop	2	Female
3	64	1	Wol+	w1118	wMelPop	2	Female
3	68	1	Wol+	w1118	wMelPop	2	Female
4	2	1	Wol+	w1118	wMelPop	2	Female
4	5	1	Wol+	w1118	wMelPop	2	Female
4	41	1	Wol+	w1118	wMelPop	2	Female
4	57	1	Wol+	w1118	wMelPop	2	Female
4	60	1	Wol+	w1118	wMelPop	2	Female
4	60	1	Wol+	w1118	wMelPop	2	Female
4	60	1	Wol+	w1118	wMelPop	2	Female
4	60	1	Wol+	w1118	wMelPop	2	Female
4	61	1	Wol+	w1118	wMelPop	2	Female
4	64	1	Wol+	w1118	wMelPop	2	Female
5	5	1	Wol+	w1118	wMelPop	2	Female
5	6	1	Wol+	w1118	wMelPop	2	Female
5	9	1	Wol+	w1118	wMelPop	2	Female
5	32	1	Wol+	w1118	wMelPop	2	Female
5	32	1	Wol+	w1118	wMelPop	2	Female
5	63	1	Wol+	w1118	wMelPop	2	Female
5	63	1	Wol+	w1118	wMelPop	2	Female
5	63	1	Wol+	w1118	wMelPop	2	Female
5	64	1	Wol+	w1118	wMelPop	2	Female
5	65	1	Wol+	w1118	wMelPop	2	Female
6	3	1	Wol+	w1118	wMelPop	2	Female
6	3	1	Wol+	w1118	wMelPop	2	Female
6	57	1	Wol+	w1118	wMelPop	2	Female
6	65	1	Wol+	w1118	wMelPop	2	Female
6	65	1	Wol+	w1118	wMelPop	2	Female
6	65	1	Wol+	w1118	wMelPop	2	Female
6	66	1	Wol+	w1118	wMelPop	2	Female
6	66	1	Wol+	w1118	wMelPop	2	Female
6	66	1	Wol+	w1118	wMelPop	2	Female
6	67	1	Wol+	w1118	wMelPop	2	Female
