# Supplementary material for: Mutualism Breakdown by Amplification of Wolbachia Genes
Source: PLoS Biol. 2015 Feb 10;13(2):e1002065. doi: 10.1371/journal.pbio.1002065 (PMC4323108; doi:10.1371/journal.pbio.1002065)
Supplement: S17 Data — (XLS) [file pbio.1002065.s017.xls]

## Sheet: Fig. S5G
Replicate (vial number)	Time (day)	Status (1-dead; 0-alive)	Wolbachia status	Mother_genetic_background	Wolbachia	Octomom_copy_number	Sex
1	5	1	Wol+	w1118	wMelPop	1	Female
1	11	1	Wol+	w1118	wMelPop	1	Female
1	15	1	Wol+	w1118	wMelPop	1	Female
1	51	1	Wol+	w1118	wMelPop	1	Female
1	70	1	Wol+	w1118	wMelPop	1	Female
1	74	1	Wol+	w1118	wMelPop	1	Female
1	79	1	Wol+	w1118	wMelPop	1	Female
1	80	1	Wol+	w1118	wMelPop	1	Female
1	81	1	Wol+	w1118	wMelPop	1	Female
1	88	1	Wol+	w1118	wMelPop	1	Female
2	31	1	Wol+	w1118	wMelPop	1	Female
2	63	1	Wol+	w1118	wMelPop	1	Female
2	67	1	Wol+	w1118	wMelPop	1	Female
2	69	1	Wol+	w1118	wMelPop	1	Female
2	71	1	Wol+	w1118	wMelPop	1	Female
2	71	1	Wol+	w1118	wMelPop	1	Female
2	80	1	Wol+	w1118	wMelPop	1	Female
2	80	1	Wol+	w1118	wMelPop	1	Female
2	85	1	Wol+	w1118	wMelPop	1	Female
2	87	1	Wol+	w1118	wMelPop	1	Female
3	14	1	Wol+	w1118	wMelPop	1	Female
3	66	1	Wol+	w1118	wMelPop	1	Female
3	80	1	Wol+	w1118	wMelPop	1	Female
3	82	1	Wol+	w1118	wMelPop	1	Female
3	83	1	Wol+	w1118	wMelPop	1	Female
3	84	1	Wol+	w1118	wMelPop	1	Female
3	86	1	Wol+	w1118	wMelPop	1	Female
3	86	1	Wol+	w1118	wMelPop	1	Female
3	89	1	Wol+	w1118	wMelPop	1	Female
3	89	1	Wol+	w1118	wMelPop	1	Female
4	61	1	Wol+	w1118	wMelPop	1	Female
4	61	1	Wol+	w1118	wMelPop	1	Female
4	62	1	Wol+	w1118	wMelPop	1	Female
4	63	1	Wol+	w1118	wMelPop	1	Female
4	66	1	Wol+	w1118	wMelPop	1	Female
4	79	1	Wol+	w1118	wMelPop	1	Female
4	81	1	Wol+	w1118	wMelPop	1	Female
4	81	1	Wol+	w1118	wMelPop	1	Female
4	81	1	Wol+	w1118	wMelPop	1	Female
4	83	1	Wol+	w1118	wMelPop	1	Female
5	8	1	Wol+	w1118	wMelPop	1	Female
5	11	1	Wol+	w1118	wMelPop	1	Female
5	56	1	Wol+	w1118	wMelPop	1	Female
5	63	1	Wol+	w1118	wMelPop	1	Female
5	76	1	Wol+	w1118	wMelPop	1	Female
5	80	1	Wol+	w1118	wMelPop	1	Female
5	83	1	Wol+	w1118	wMelPop	1	Female
5	83	1	Wol+	w1118	wMelPop	1	Female
5	83	1	Wol+	w1118	wMelPop	1	Female
5	85	1	Wol+	w1118	wMelPop	1	Female
6	6	1	Wol+	w1118	wMelPop	1	Female
6	60	1	Wol+	w1118	wMelPop	1	Female
6	62	1	Wol+	w1118	wMelPop	1	Female
6	62	1	Wol+	w1118	wMelPop	1	Female
6	63	1	Wol+	w1118	wMelPop	1	Female
6	70	1	Wol+	w1118	wMelPop	1	Female
6	73	1	Wol+	w1118	wMelPop	1	Female
6	73	1	Wol+	w1118	wMelPop	1	Female
6	75	1	Wol+	w1118	wMelPop	1	Female
6	75	1	Wol+	w1118	wMelPop	1	Female
7	9	1	Wol+	w1118	wMelPop	1	Female
7	32	1	Wol+	w1118	wMelPop	1	Female
7	65	1	Wol+	w1118	wMelPop	1	Female
7	68	1	Wol+	w1118	wMelPop	1	Female
7	82	1	Wol+	w1118	wMelPop	1	Female
7	83	1	Wol+	w1118	wMelPop	1	Female
7	88	1	Wol+	w1118	wMelPop	1	Female
7	90	1	Wol+	w1118	wMelPop	1	Female
7	95	1	Wol+	w1118	wMelPop	1	Female
7	96	1	Wol+	w1118	wMelPop	1	Female
1	34	1	Wol-	iso	-	-	Female
1	59	1	Wol-	iso	-	-	Female
1	63	1	Wol-	iso	-	-	Female
1	63	1	Wol-	iso	-	-	Female
1	64	1	Wol-	iso	-	-	Female
1	65	1	Wol-	iso	-	-	Female
1	69	1	Wol-	iso	-	-	Female
1	71	1	Wol-	iso	-	-	Female
1	83	1	Wol-	iso	-	-	Female
1	88	1	Wol-	iso	-	-	Female
2	27	1	Wol-	iso	-	-	Female
2	63	1	Wol-	iso	-	-	Female
2	65	1	Wol-	iso	-	-	Female
2	65	1	Wol-	iso	-	-	Female
2	72	1	Wol-	iso	-	-	Female
2	74	1	Wol-	iso	-	-	Female
2	75	1	Wol-	iso	-	-	Female
2	78	1	Wol-	iso	-	-	Female
2	79	1	Wol-	iso	-	-	Female
2	84	1	Wol-	iso	-	-	Female
3	51	1	Wol-	iso	-	-	Female
3	59	1	Wol-	iso	-	-	Female
3	61	1	Wol-	iso	-	-	Female
3	61	1	Wol-	iso	-	-	Female
3	62	1	Wol-	iso	-	-	Female
3	63	1	Wol-	iso	-	-	Female
3	69	1	Wol-	iso	-	-	Female
3	70	1	Wol-	iso	-	-	Female
3	75	1	Wol-	iso	-	-	Female
3	84	1	Wol-	iso	-	-	Female
4	62	1	Wol-	iso	-	-	Female
4	63	1	Wol-	iso	-	-	Female
4	64	1	Wol-	iso	-	-	Female
4	67	1	Wol-	iso	-	-	Female
4	70	1	Wol-	iso	-	-	Female
4	71	1	Wol-	iso	-	-	Female
4	71	1	Wol-	iso	-	-	Female
4	78	1	Wol-	iso	-	-	Female
4	83	1	Wol-	iso	-	-	Female
4	87	1	Wol-	iso	-	-	Female
5	63	1	Wol-	iso	-	-	Female
5	63	1	Wol-	iso	-	-	Female
5	63	1	Wol-	iso	-	-	Female
5	63	1	Wol-	iso	-	-	Female
5	75	1	Wol-	iso	-	-	Female
5	82	1	Wol-	iso	-	-	Female
5	83	1	Wol-	iso	-	-	Female
5	83	1	Wol-	iso	-	-	Female
5	84	1	Wol-	iso	-	-	Female
5	86	1	Wol-	iso	-	-	Female
6	28	1	Wol-	iso	-	-	Female
6	67	1	Wol-	iso	-	-	Female
6	82	1	Wol-	iso	-	-	Female
6	82	1	Wol-	iso	-	-	Female
6	85	1	Wol-	iso	-	-	Female
6	90	1	Wol-	iso	-	-	Female
6	90	1	Wol-	iso	-	-	Female
6	90	1	Wol-	iso	-	-	Female
6	90	1	Wol-	iso	-	-	Female
6	92	1	Wol-	iso	-	-	Female
7	28	1	Wol-	iso	-	-	Female
7	64	1	Wol-	iso	-	-	Female
7	68	1	Wol-	iso	-	-	Female
7	70	1	Wol-	iso	-	-	Female
7	73	1	Wol-	iso	-	-	Female
7	80	1	Wol-	iso	-	-	Female
7	84	1	Wol-	iso	-	-	Female
7	89	1	Wol-	iso	-	-	Female
7	90	1	Wol-	iso	-	-	Female
7	91	1	Wol-	iso	-	-	Female
1	5	1	Wol+	iso	wMelCS_b	1	Female
1	78	1	Wol+	iso	wMelCS_b	1	Female
1	78	1	Wol+	iso	wMelCS_b	1	Female
1	79	1	Wol+	iso	wMelCS_b	1	Female
1	84	1	Wol+	iso	wMelCS_b	1	Female
1	86	1	Wol+	iso	wMelCS_b	1	Female
1	87	1	Wol+	iso	wMelCS_b	1	Female
1	87	1	Wol+	iso	wMelCS_b	1	Female
1	87	1	Wol+	iso	wMelCS_b	1	Female
1	87	1	Wol+	iso	wMelCS_b	1	Female
2	63	1	Wol+	iso	wMelCS_b	1	Female
2	67	1	Wol+	iso	wMelCS_b	1	Female
2	67	1	Wol+	iso	wMelCS_b	1	Female
2	67	1	Wol+	iso	wMelCS_b	1	Female
2	80	1	Wol+	iso	wMelCS_b	1	Female
2	80	1	Wol+	iso	wMelCS_b	1	Female
2	84	1	Wol+	iso	wMelCS_b	1	Female
2	86	1	Wol+	iso	wMelCS_b	1	Female
2	87	1	Wol+	iso	wMelCS_b	1	Female
2	92	1	Wol+	iso	wMelCS_b	1	Female
3	5	1	Wol+	iso	wMelCS_b	1	Female
3	74	1	Wol+	iso	wMelCS_b	1	Female
3	76	1	Wol+	iso	wMelCS_b	1	Female
3	76	1	Wol+	iso	wMelCS_b	1	Female
3	80	1	Wol+	iso	wMelCS_b	1	Female
3	81	1	Wol+	iso	wMelCS_b	1	Female
3	83	1	Wol+	iso	wMelCS_b	1	Female
3	85	1	Wol+	iso	wMelCS_b	1	Female
3	87	1	Wol+	iso	wMelCS_b	1	Female
3	89	1	Wol+	iso	wMelCS_b	1	Female
4	14	1	Wol+	iso	wMelCS_b	1	Female
4	71	1	Wol+	iso	wMelCS_b	1	Female
4	73	1	Wol+	iso	wMelCS_b	1	Female
4	74	1	Wol+	iso	wMelCS_b	1	Female
4	79	1	Wol+	iso	wMelCS_b	1	Female
4	80	1	Wol+	iso	wMelCS_b	1	Female
4	83	1	Wol+	iso	wMelCS_b	1	Female
4	87	1	Wol+	iso	wMelCS_b	1	Female
4	88	1	Wol+	iso	wMelCS_b	1	Female
5	1	1	Wol+	iso	wMelCS_b	1	Female
5	1	1	Wol+	iso	wMelCS_b	1	Female
5	1	1	Wol+	iso	wMelCS_b	1	Female
5	2	1	Wol+	iso	wMelCS_b	1	Female
5	76	1	Wol+	iso	wMelCS_b	1	Female
5	84	1	Wol+	iso	wMelCS_b	1	Female
5	86	1	Wol+	iso	wMelCS_b	1	Female
5	88	1	Wol+	iso	wMelCS_b	1	Female
5	88	1	Wol+	iso	wMelCS_b	1	Female
6	63	1	Wol+	iso	wMelCS_b	1	Female
6	63	1	Wol+	iso	wMelCS_b	1	Female
6	80	1	Wol+	iso	wMelCS_b	1	Female
6	80	1	Wol+	iso	wMelCS_b	1	Female
6	81	1	Wol+	iso	wMelCS_b	1	Female
6	83	1	Wol+	iso	wMelCS_b	1	Female
6	83	1	Wol+	iso	wMelCS_b	1	Female
6	88	1	Wol+	iso	wMelCS_b	1	Female
6	88	1	Wol+	iso	wMelCS_b	1	Female
6	95	1	Wol+	iso	wMelCS_b	1	Female
7	73	1	Wol+	iso	wMelCS_b	1	Female
7	86	1	Wol+	iso	wMelCS_b	1	Female
7	88	1	Wol+	iso	wMelCS_b	1	Female
7	89	1	Wol+	iso	wMelCS_b	1	Female
7	90	1	Wol+	iso	wMelCS_b	1	Female
7	92	1	Wol+	iso	wMelCS_b	1	Female
7	96	1	Wol+	iso	wMelCS_b	1	Female
7	97	1	Wol+	iso	wMelCS_b	1	Female
7	97	1	Wol+	iso	wMelCS_b	1	Female
7	97	1	Wol+	iso	wMelCS_b	1	Female
1	5	1	Wol+	w1118	wMelPop	2	Female
1	52	1	Wol+	w1118	wMelPop	2	Female
1	54	1	Wol+	w1118	wMelPop	2	Female
1	63	1	Wol+	w1118	wMelPop	2	Female
1	63	1	Wol+	w1118	wMelPop	2	Female
1	70	1	Wol+	w1118	wMelPop	2	Female
2	6	1	Wol+	w1118	wMelPop	2	Female
2	7	1	Wol+	w1118	wMelPop	2	Female
2	61	1	Wol+	w1118	wMelPop	2	Female
2	66	1	Wol+	w1118	wMelPop	2	Female
2	67	1	Wol+	w1118	wMelPop	2	Female
2	67	1	Wol+	w1118	wMelPop	2	Female
2	67	1	Wol+	w1118	wMelPop	2	Female
2	69	1	Wol+	w1118	wMelPop	2	Female
2	69	1	Wol+	w1118	wMelPop	2	Female
2	76	1	Wol+	w1118	wMelPop	2	Female
3	1	1	Wol+	w1118	wMelPop	2	Female
3	21	1	Wol+	w1118	wMelPop	2	Female
3	62	1	Wol+	w1118	wMelPop	2	Female
3	62	1	Wol+	w1118	wMelPop	2	Female
3	63	1	Wol+	w1118	wMelPop	2	Female
3	66	1	Wol+	w1118	wMelPop	2	Female
3	68	1	Wol+	w1118	wMelPop	2	Female
3	69	1	Wol+	w1118	wMelPop	2	Female
3	71	1	Wol+	w1118	wMelPop	2	Female
3	76	1	Wol+	w1118	wMelPop	2	Female
4	62	1	Wol+	w1118	wMelPop	2	Female
4	63	1	Wol+	w1118	wMelPop	2	Female
4	66	1	Wol+	w1118	wMelPop	2	Female
4	69	1	Wol+	w1118	wMelPop	2	Female
4	70	1	Wol+	w1118	wMelPop	2	Female
4	71	1	Wol+	w1118	wMelPop	2	Female
5	1	1	Wol+	w1118	wMelPop	2	Female
5	23	1	Wol+	w1118	wMelPop	2	Female
5	66	1	Wol+	w1118	wMelPop	2	Female
5	66	1	Wol+	w1118	wMelPop	2	Female
5	67	1	Wol+	w1118	wMelPop	2	Female
5	67	1	Wol+	w1118	wMelPop	2	Female
5	67	1	Wol+	w1118	wMelPop	2	Female
5	67	1	Wol+	w1118	wMelPop	2	Female
5	68	1	Wol+	w1118	wMelPop	2	Female
5	69	1	Wol+	w1118	wMelPop	2	Female
6	5	1	Wol+	w1118	wMelPop	2	Female
6	58	1	Wol+	w1118	wMelPop	2	Female
6	58	1	Wol+	w1118	wMelPop	2	Female
6	61	1	Wol+	w1118	wMelPop	2	Female
6	62	1	Wol+	w1118	wMelPop	2	Female
6	62	1	Wol+	w1118	wMelPop	2	Female
6	63	1	Wol+	w1118	wMelPop	2	Female
6	66	1	Wol+	w1118	wMelPop	2	Female
6	74	1	Wol+	w1118	wMelPop	2	Female
6	75	1	Wol+	w1118	wMelPop	2	Female
7	2	1	Wol+	w1118	wMelPop	2	Female
7	2	1	Wol+	w1118	wMelPop	2	Female
7	2	1	Wol+	w1118	wMelPop	2	Female
7	3	1	Wol+	w1118	wMelPop	2	Female
7	3	1	Wol+	w1118	wMelPop	2	Female
7	3	1	Wol+	w1118	wMelPop	2	Female
7	6	1	Wol+	w1118	wMelPop	2	Female
7	6	1	Wol+	w1118	wMelPop	2	Female
7	62	1	Wol+	w1118	wMelPop	2	Female
7	71	1	Wol+	w1118	wMelPop	2	Female
7	71	1	Wol+	w1118	wMelPop	2	Female
7	72	1	Wol+	w1118	wMelPop	2	Female
7	74	1	Wol+	w1118	wMelPop	2	Female
7	75	1	Wol+	w1118	wMelPop	2	Female
7	77	1	Wol+	w1118	wMelPop	2	Female
7	78	1	Wol+	w1118	wMelPop	2	Female
1	18	1	Wol+	iso	wMelPop	12	Female
1	19	1	Wol+	iso	wMelPop	12	Female
1	19	1	Wol+	iso	wMelPop	12	Female
1	19	1	Wol+	iso	wMelPop	12	Female
1	19	1	Wol+	iso	wMelPop	12	Female
1	20	1	Wol+	iso	wMelPop	12	Female
1	20	1	Wol+	iso	wMelPop	12	Female
1	20	1	Wol+	iso	wMelPop	12	Female
1	23	1	Wol+	iso	wMelPop	12	Female
1	24	1	Wol+	iso	wMelPop	12	Female
2	19	1	Wol+	iso	wMelPop	12	Female
2	19	1	Wol+	iso	wMelPop	12	Female
2	20	1	Wol+	iso	wMelPop	12	Female
2	20	1	Wol+	iso	wMelPop	12	Female
2	20	1	Wol+	iso	wMelPop	12	Female
2	20	1	Wol+	iso	wMelPop	12	Female
2	24	1	Wol+	iso	wMelPop	12	Female
2	24	1	Wol+	iso	wMelPop	12	Female
2	24	1	Wol+	iso	wMelPop	12	Female
2	25	1	Wol+	iso	wMelPop	12	Female
3	11	1	Wol+	iso	wMelPop	12	Female
3	20	1	Wol+	iso	wMelPop	12	Female
3	20	1	Wol+	iso	wMelPop	12	Female
3	20	1	Wol+	iso	wMelPop	12	Female
3	20	1	Wol+	iso	wMelPop	12	Female
3	20	1	Wol+	iso	wMelPop	12	Female
3	23	1	Wol+	iso	wMelPop	12	Female
3	24	1	Wol+	iso	wMelPop	12	Female
3	24	1	Wol+	iso	wMelPop	12	Female
3	25	1	Wol+	iso	wMelPop	12	Female
4	19	1	Wol+	iso	wMelPop	12	Female
4	19	1	Wol+	iso	wMelPop	12	Female
4	19	1	Wol+	iso	wMelPop	12	Female
4	19	1	Wol+	iso	wMelPop	12	Female
4	20	1	Wol+	iso	wMelPop	12	Female
4	20	1	Wol+	iso	wMelPop	12	Female
4	20	1	Wol+	iso	wMelPop	12	Female
4	20	1	Wol+	iso	wMelPop	12	Female
4	20	1	Wol+	iso	wMelPop	12	Female
4	21	1	Wol+	iso	wMelPop	12	Female
5	11	1	Wol+	iso	wMelPop	12	Female
5	18	1	Wol+	iso	wMelPop	12	Female
5	19	1	Wol+	iso	wMelPop	12	Female
5	20	1	Wol+	iso	wMelPop	12	Female
5	20	1	Wol+	iso	wMelPop	12	Female
5	20	1	Wol+	iso	wMelPop	12	Female
5	21	1	Wol+	iso	wMelPop	12	Female
5	21	1	Wol+	iso	wMelPop	12	Female
5	21	1	Wol+	iso	wMelPop	12	Female
5	24	1	Wol+	iso	wMelPop	12	Female
6	19	1	Wol+	iso	wMelPop	12	Female
6	19	1	Wol+	iso	wMelPop	12	Female
6	21	1	Wol+	iso	wMelPop	12	Female
6	21	1	Wol+	iso	wMelPop	12	Female
6	21	1	Wol+	iso	wMelPop	12	Female
6	21	1	Wol+	iso	wMelPop	12	Female
6	23	1	Wol+	iso	wMelPop	12	Female
6	23	1	Wol+	iso	wMelPop	12	Female
6	24	1	Wol+	iso	wMelPop	12	Female
6	24	1	Wol+	iso	wMelPop	12	Female
7	20	1	Wol+	iso	wMelPop	12	Female
7	21	1	Wol+	iso	wMelPop	12	Female
7	22	1	Wol+	iso	wMelPop	12	Female
7	23	1	Wol+	iso	wMelPop	12	Female
7	26	1	Wol+	iso	wMelPop	12	Female
7	26	1	Wol+	iso	wMelPop	12	Female
7	26	1	Wol+	iso	wMelPop	12	Female
7	27	1	Wol+	iso	wMelPop	12	Female
7	27	1	Wol+	iso	wMelPop	12	Female
7	28	1	Wol+	iso	wMelPop	12	Female
1	5	1	Wol+	w1118	wMelPop	11	Female
1	11	1	Wol+	w1118	wMelPop	11	Female
1	18	1	Wol+	w1118	wMelPop	11	Female
1	19	1	Wol+	w1118	wMelPop	11	Female
1	20	1	Wol+	w1118	wMelPop	11	Female
1	20	1	Wol+	w1118	wMelPop	11	Female
1	24	1	Wol+	w1118	wMelPop	11	Female
1	25	1	Wol+	w1118	wMelPop	11	Female
1	27	1	Wol+	w1118	wMelPop	11	Female
1	28	1	Wol+	w1118	wMelPop	11	Female
2	5	1	Wol+	w1118	wMelPop	11	Female
2	14	1	Wol+	w1118	wMelPop	11	Female
2	20	1	Wol+	w1118	wMelPop	11	Female
2	20	1	Wol+	w1118	wMelPop	11	Female
2	20	1	Wol+	w1118	wMelPop	11	Female
2	20	1	Wol+	w1118	wMelPop	11	Female
2	20	1	Wol+	w1118	wMelPop	11	Female
2	21	1	Wol+	w1118	wMelPop	11	Female
2	24	1	Wol+	w1118	wMelPop	11	Female
2	24	1	Wol+	w1118	wMelPop	11	Female
3	5	1	Wol+	w1118	wMelPop	11	Female
3	18	1	Wol+	w1118	wMelPop	11	Female
3	19	1	Wol+	w1118	wMelPop	11	Female
3	19	1	Wol+	w1118	wMelPop	11	Female
3	19	1	Wol+	w1118	wMelPop	11	Female
3	19	1	Wol+	w1118	wMelPop	11	Female
3	19	1	Wol+	w1118	wMelPop	11	Female
3	19	1	Wol+	w1118	wMelPop	11	Female
3	19	1	Wol+	w1118	wMelPop	11	Female
3	20	1	Wol+	w1118	wMelPop	11	Female
4	9	1	Wol+	w1118	wMelPop	11	Female
4	20	1	Wol+	w1118	wMelPop	11	Female
4	20	1	Wol+	w1118	wMelPop	11	Female
4	20	1	Wol+	w1118	wMelPop	11	Female
4	21	1	Wol+	w1118	wMelPop	11	Female
4	24	1	Wol+	w1118	wMelPop	11	Female
4	24	1	Wol+	w1118	wMelPop	11	Female
4	25	1	Wol+	w1118	wMelPop	11	Female
4	26	1	Wol+	w1118	wMelPop	11	Female
4	26	1	Wol+	w1118	wMelPop	11	Female
5	5	1	Wol+	w1118	wMelPop	11	Female
5	8	1	Wol+	w1118	wMelPop	11	Female
5	20	1	Wol+	w1118	wMelPop	11	Female
5	20	1	Wol+	w1118	wMelPop	11	Female
5	20	1	Wol+	w1118	wMelPop	11	Female
5	21	1	Wol+	w1118	wMelPop	11	Female
5	21	1	Wol+	w1118	wMelPop	11	Female
5	21	1	Wol+	w1118	wMelPop	11	Female
5	24	1	Wol+	w1118	wMelPop	11	Female
5	25	1	Wol+	w1118	wMelPop	11	Female
6	5	1	Wol+	w1118	wMelPop	11	Female
6	19	1	Wol+	w1118	wMelPop	11	Female
6	19	1	Wol+	w1118	wMelPop	11	Female
6	19	1	Wol+	w1118	wMelPop	11	Female
6	20	1	Wol+	w1118	wMelPop	11	Female
6	20	1	Wol+	w1118	wMelPop	11	Female
6	20	1	Wol+	w1118	wMelPop	11	Female
6	20	1	Wol+	w1118	wMelPop	11	Female
6	21	1	Wol+	w1118	wMelPop	11	Female
6	25	1	Wol+	w1118	wMelPop	11	Female
7	21	1	Wol+	w1118	wMelPop	11	Female
7	23	1	Wol+	w1118	wMelPop	11	Female
7	23	1	Wol+	w1118	wMelPop	11	Female
7	26	1	Wol+	w1118	wMelPop	11	Female
7	26	1	Wol+	w1118	wMelPop	11	Female
7	26	1	Wol+	w1118	wMelPop	11	Female
7	26	1	Wol+	w1118	wMelPop	11	Female
7	26	1	Wol+	w1118	wMelPop	11	Female
7	27	1	Wol+	w1118	wMelPop	11	Female
7	97	0	Wol+	w1118	wMelPop	11	Female
