# Supplementary material for: Mutualism Breakdown by Amplification of Wolbachia Genes
Source: PLoS Biol. 2015 Feb 10;13(2):e1002065. doi: 10.1371/journal.pbio.1002065 (PMC4323108; doi:10.1371/journal.pbio.1002065)
Supplement: S18 Data — (XLS) [file pbio.1002065.s018.xls]

## Sheet: Fig. S5H
Replicate (vial number)	Time (day)	Status (1-dead; 0-alive)	Wolbachia_status	Mother_genetic_background	Wolbachia_variant	Octomom_copy_number	Sex
1	6	1	Wol-	iso	-	-	Female
1	8	1	Wol-	iso	-	-	Female
1	8	1	Wol-	iso	-	-	Female
1	9	1	Wol-	iso	-	-	Female
1	9	1	Wol-	iso	-	-	Female
1	9	1	Wol-	iso	-	-	Female
1	10	1	Wol-	iso	-	-	Female
1	10	1	Wol-	iso	-	-	Female
1	10	1	Wol-	iso	-	-	Female
1	10	1	Wol-	iso	-	-	Female
2	7	1	Wol-	iso	-	-	Female
2	9	1	Wol-	iso	-	-	Female
2	9	1	Wol-	iso	-	-	Female
2	9	1	Wol-	iso	-	-	Female
2	9	1	Wol-	iso	-	-	Female
2	10	1	Wol-	iso	-	-	Female
2	10	1	Wol-	iso	-	-	Female
2	10	1	Wol-	iso	-	-	Female
2	10	1	Wol-	iso	-	-	Female
2	10	1	Wol-	iso	-	-	Female
3	8	1	Wol-	iso	-	-	Female
3	9	1	Wol-	iso	-	-	Female
3	9	1	Wol-	iso	-	-	Female
3	10	1	Wol-	iso	-	-	Female
3	10	1	Wol-	iso	-	-	Female
3	11	1	Wol-	iso	-	-	Female
3	11	1	Wol-	iso	-	-	Female
3	11	1	Wol-	iso	-	-	Female
3	12	1	Wol-	iso	-	-	Female
3	12	1	Wol-	iso	-	-	Female
4	10	1	Wol-	iso	-	-	Female
4	10	1	Wol-	iso	-	-	Female
4	10	1	Wol-	iso	-	-	Female
4	10	1	Wol-	iso	-	-	Female
4	10	1	Wol-	iso	-	-	Female
4	10	1	Wol-	iso	-	-	Female
4	10	1	Wol-	iso	-	-	Female
4	11	1	Wol-	iso	-	-	Female
4	12	1	Wol-	iso	-	-	Female
4	12	1	Wol-	iso	-	-	Female
5	4	1	Wol-	iso	-	-	Female
5	10	1	Wol-	iso	-	-	Female
5	10	1	Wol-	iso	-	-	Female
5	10	1	Wol-	iso	-	-	Female
5	11	1	Wol-	iso	-	-	Female
5	11	1	Wol-	iso	-	-	Female
5	11	1	Wol-	iso	-	-	Female
5	12	1	Wol-	iso	-	-	Female
5	12	1	Wol-	iso	-	-	Female
5	12	1	Wol-	iso	-	-	Female
6	10	1	Wol-	iso	-	-	Female
6	10	1	Wol-	iso	-	-	Female
6	10	1	Wol-	iso	-	-	Female
6	10	1	Wol-	iso	-	-	Female
6	11	1	Wol-	iso	-	-	Female
6	11	1	Wol-	iso	-	-	Female
6	13	1	Wol-	iso	-	-	Female
6	13	1	Wol-	iso	-	-	Female
6	13	1	Wol-	iso	-	-	Female
6	16	1	Wol-	iso	-	-	Female
7	9	1	Wol-	iso	-	-	Female
7	10	1	Wol-	iso	-	-	Female
7	10	1	Wol-	iso	-	-	Female
7	10	1	Wol-	iso	-	-	Female
7	10	1	Wol-	iso	-	-	Female
7	11	1	Wol-	iso	-	-	Female
7	11	1	Wol-	iso	-	-	Female
7	11	1	Wol-	iso	-	-	Female
7	12	1	Wol-	iso	-	-	Female
7	12	1	Wol-	iso	-	-	Female
8	9	1	Wol-	iso	-	-	Female
8	9	1	Wol-	iso	-	-	Female
8	11	1	Wol-	iso	-	-	Female
8	11	1	Wol-	iso	-	-	Female
8	13	1	Wol-	iso	-	-	Female
8	13	1	Wol-	iso	-	-	Female
8	13	1	Wol-	iso	-	-	Female
8	13	1	Wol-	iso	-	-	Female
8	16	1	Wol-	iso	-	-	Female
8	22	1	Wol-	iso	-	-	Female
9	10	1	Wol-	iso	-	-	Female
9	10	1	Wol-	iso	-	-	Female
9	10	1	Wol-	iso	-	-	Female
9	11	1	Wol-	iso	-	-	Female
9	11	1	Wol-	iso	-	-	Female
9	12	1	Wol-	iso	-	-	Female
9	12	1	Wol-	iso	-	-	Female
9	13	1	Wol-	iso	-	-	Female
9	13	1	Wol-	iso	-	-	Female
9	21	1	Wol-	iso	-	-	Female
10	12	1	Wol-	iso	-	-	Female
10	12	1	Wol-	iso	-	-	Female
10	12	1	Wol-	iso	-	-	Female
10	12	1	Wol-	iso	-	-	Female
10	12	1	Wol-	iso	-	-	Female
10	13	1	Wol-	iso	-	-	Female
10	13	1	Wol-	iso	-	-	Female
10	13	1	Wol-	iso	-	-	Female
10	17	1	Wol-	iso	-	-	Female
10	19	1	Wol-	iso	-	-	Female
1	8	1	Wol+	iso	wMelCS_b	1	Female
1	9	1	Wol+	iso	wMelCS_b	1	Female
1	10	1	Wol+	iso	wMelCS_b	1	Female
1	10	1	Wol+	iso	wMelCS_b	1	Female
1	11	1	Wol+	iso	wMelCS_b	1	Female
1	13	1	Wol+	iso	wMelCS_b	1	Female
1	13	1	Wol+	iso	wMelCS_b	1	Female
1	13	1	Wol+	iso	wMelCS_b	1	Female
1	16	1	Wol+	iso	wMelCS_b	1	Female
1	16	1	Wol+	iso	wMelCS_b	1	Female
2	9	1	Wol+	iso	wMelCS_b	1	Female
2	9	1	Wol+	iso	wMelCS_b	1	Female
2	11	1	Wol+	iso	wMelCS_b	1	Female
2	12	1	Wol+	iso	wMelCS_b	1	Female
2	12	1	Wol+	iso	wMelCS_b	1	Female
2	12	1	Wol+	iso	wMelCS_b	1	Female
2	13	1	Wol+	iso	wMelCS_b	1	Female
2	13	1	Wol+	iso	wMelCS_b	1	Female
2	14	1	Wol+	iso	wMelCS_b	1	Female
2	19	1	Wol+	iso	wMelCS_b	1	Female
3	13	1	Wol+	iso	wMelCS_b	1	Female
3	13	1	Wol+	iso	wMelCS_b	1	Female
3	15	1	Wol+	iso	wMelCS_b	1	Female
3	15	1	Wol+	iso	wMelCS_b	1	Female
3	15	1	Wol+	iso	wMelCS_b	1	Female
3	16	1	Wol+	iso	wMelCS_b	1	Female
3	18	1	Wol+	iso	wMelCS_b	1	Female
3	18	1	Wol+	iso	wMelCS_b	1	Female
3	24	1	Wol+	iso	wMelCS_b	1	Female
3	29	1	Wol+	iso	wMelCS_b	1	Female
4	9	1	Wol+	iso	wMelCS_b	1	Female
4	11	1	Wol+	iso	wMelCS_b	1	Female
4	13	1	Wol+	iso	wMelCS_b	1	Female
4	14	1	Wol+	iso	wMelCS_b	1	Female
4	14	1	Wol+	iso	wMelCS_b	1	Female
4	16	1	Wol+	iso	wMelCS_b	1	Female
4	18	1	Wol+	iso	wMelCS_b	1	Female
4	18	1	Wol+	iso	wMelCS_b	1	Female
4	24	1	Wol+	iso	wMelCS_b	1	Female
4	51	0	Wol+	iso	wMelCS_b	1	Female
5	8	1	Wol+	iso	wMelCS_b	1	Female
5	13	1	Wol+	iso	wMelCS_b	1	Female
5	13	1	Wol+	iso	wMelCS_b	1	Female
5	13	1	Wol+	iso	wMelCS_b	1	Female
5	13	1	Wol+	iso	wMelCS_b	1	Female
5	18	1	Wol+	iso	wMelCS_b	1	Female
5	19	1	Wol+	iso	wMelCS_b	1	Female
5	20	1	Wol+	iso	wMelCS_b	1	Female
5	51	0	Wol+	iso	wMelCS_b	1	Female
5	51	0	Wol+	iso	wMelCS_b	1	Female
6	13	1	Wol+	iso	wMelCS_b	1	Female
6	13	1	Wol+	iso	wMelCS_b	1	Female
6	13	1	Wol+	iso	wMelCS_b	1	Female
6	14	1	Wol+	iso	wMelCS_b	1	Female
6	14	1	Wol+	iso	wMelCS_b	1	Female
6	14	1	Wol+	iso	wMelCS_b	1	Female
6	14	1	Wol+	iso	wMelCS_b	1	Female
6	16	1	Wol+	iso	wMelCS_b	1	Female
6	16	1	Wol+	iso	wMelCS_b	1	Female
6	18	1	Wol+	iso	wMelCS_b	1	Female
7	9	1	Wol+	iso	wMelCS_b	1	Female
7	10	1	Wol+	iso	wMelCS_b	1	Female
7	11	1	Wol+	iso	wMelCS_b	1	Female
7	11	1	Wol+	iso	wMelCS_b	1	Female
7	11	1	Wol+	iso	wMelCS_b	1	Female
7	13	1	Wol+	iso	wMelCS_b	1	Female
7	13	1	Wol+	iso	wMelCS_b	1	Female
7	13	1	Wol+	iso	wMelCS_b	1	Female
7	13	1	Wol+	iso	wMelCS_b	1	Female
7	18	1	Wol+	iso	wMelCS_b	1	Female
8	10	1	Wol+	iso	wMelCS_b	1	Female
8	11	1	Wol+	iso	wMelCS_b	1	Female
8	12	1	Wol+	iso	wMelCS_b	1	Female
8	13	1	Wol+	iso	wMelCS_b	1	Female
8	13	1	Wol+	iso	wMelCS_b	1	Female
8	14	1	Wol+	iso	wMelCS_b	1	Female
8	16	1	Wol+	iso	wMelCS_b	1	Female
8	18	1	Wol+	iso	wMelCS_b	1	Female
8	19	1	Wol+	iso	wMelCS_b	1	Female
8	21	1	Wol+	iso	wMelCS_b	1	Female
9	10	1	Wol+	iso	wMelCS_b	1	Female
9	12	1	Wol+	iso	wMelCS_b	1	Female
9	12	1	Wol+	iso	wMelCS_b	1	Female
9	13	1	Wol+	iso	wMelCS_b	1	Female
9	18	1	Wol+	iso	wMelCS_b	1	Female
9	18	1	Wol+	iso	wMelCS_b	1	Female
9	27	1	Wol+	iso	wMelCS_b	1	Female
9	29	1	Wol+	iso	wMelCS_b	1	Female
9	33	1	Wol+	iso	wMelCS_b	1	Female
9	35	1	Wol+	iso	wMelCS_b	1	Female
10	10	1	Wol+	iso	wMelCS_b	1	Female
10	11	1	Wol+	iso	wMelCS_b	1	Female
10	11	1	Wol+	iso	wMelCS_b	1	Female
10	11	1	Wol+	iso	wMelCS_b	1	Female
10	12	1	Wol+	iso	wMelCS_b	1	Female
10	13	1	Wol+	iso	wMelCS_b	1	Female
10	18	1	Wol+	iso	wMelCS_b	1	Female
10	19	1	Wol+	iso	wMelCS_b	1	Female
10	35	1	Wol+	iso	wMelCS_b	1	Female
10	51	0	Wol+	iso	wMelCS_b	1	Female
1	9	1	Wol+	w1118	wMelPop	1	Female
1	10	1	Wol+	w1118	wMelPop	1	Female
1	10	1	Wol+	w1118	wMelPop	1	Female
1	10	1	Wol+	w1118	wMelPop	1	Female
1	10	1	Wol+	w1118	wMelPop	1	Female
1	11	1	Wol+	w1118	wMelPop	1	Female
1	13	1	Wol+	w1118	wMelPop	1	Female
1	14	1	Wol+	w1118	wMelPop	1	Female
1	14	1	Wol+	w1118	wMelPop	1	Female
1	14	1	Wol+	w1118	wMelPop	1	Female
2	10	1	Wol+	w1118	wMelPop	1	Female
2	10	1	Wol+	w1118	wMelPop	1	Female
2	11	1	Wol+	w1118	wMelPop	1	Female
2	11	1	Wol+	w1118	wMelPop	1	Female
2	12	1	Wol+	w1118	wMelPop	1	Female
2	12	1	Wol+	w1118	wMelPop	1	Female
2	13	1	Wol+	w1118	wMelPop	1	Female
2	13	1	Wol+	w1118	wMelPop	1	Female
2	16	1	Wol+	w1118	wMelPop	1	Female
2	25	1	Wol+	w1118	wMelPop	1	Female
3	8	1	Wol+	w1118	wMelPop	1	Female
3	10	1	Wol+	w1118	wMelPop	1	Female
3	10	1	Wol+	w1118	wMelPop	1	Female
3	10	1	Wol+	w1118	wMelPop	1	Female
3	10	1	Wol+	w1118	wMelPop	1	Female
3	11	1	Wol+	w1118	wMelPop	1	Female
3	13	1	Wol+	w1118	wMelPop	1	Female
3	13	1	Wol+	w1118	wMelPop	1	Female
3	13	1	Wol+	w1118	wMelPop	1	Female
3	13	1	Wol+	w1118	wMelPop	1	Female
4	3	1	Wol+	w1118	wMelPop	1	Female
4	9	1	Wol+	w1118	wMelPop	1	Female
4	13	1	Wol+	w1118	wMelPop	1	Female
4	13	1	Wol+	w1118	wMelPop	1	Female
4	13	1	Wol+	w1118	wMelPop	1	Female
4	14	1	Wol+	w1118	wMelPop	1	Female
4	14	1	Wol+	w1118	wMelPop	1	Female
4	14	1	Wol+	w1118	wMelPop	1	Female
4	15	1	Wol+	w1118	wMelPop	1	Female
4	29	1	Wol+	w1118	wMelPop	1	Female
5	12	1	Wol+	w1118	wMelPop	1	Female
5	13	1	Wol+	w1118	wMelPop	1	Female
5	13	1	Wol+	w1118	wMelPop	1	Female
5	13	1	Wol+	w1118	wMelPop	1	Female
5	13	1	Wol+	w1118	wMelPop	1	Female
5	13	1	Wol+	w1118	wMelPop	1	Female
5	13	1	Wol+	w1118	wMelPop	1	Female
5	13	1	Wol+	w1118	wMelPop	1	Female
5	14	1	Wol+	w1118	wMelPop	1	Female
5	17	1	Wol+	w1118	wMelPop	1	Female
6	7	1	Wol+	w1118	wMelPop	1	Female
6	9	1	Wol+	w1118	wMelPop	1	Female
6	10	1	Wol+	w1118	wMelPop	1	Female
6	13	1	Wol+	w1118	wMelPop	1	Female
6	13	1	Wol+	w1118	wMelPop	1	Female
6	13	1	Wol+	w1118	wMelPop	1	Female
6	13	1	Wol+	w1118	wMelPop	1	Female
6	14	1	Wol+	w1118	wMelPop	1	Female
6	19	1	Wol+	w1118	wMelPop	1	Female
6	21	1	Wol+	w1118	wMelPop	1	Female
7	7	1	Wol+	w1118	wMelPop	1	Female
7	13	1	Wol+	w1118	wMelPop	1	Female
7	13	1	Wol+	w1118	wMelPop	1	Female
7	13	1	Wol+	w1118	wMelPop	1	Female
7	14	1	Wol+	w1118	wMelPop	1	Female
7	15	1	Wol+	w1118	wMelPop	1	Female
7	15	1	Wol+	w1118	wMelPop	1	Female
7	16	1	Wol+	w1118	wMelPop	1	Female
7	51	0	Wol+	w1118	wMelPop	1	Female
7	51	0	Wol+	w1118	wMelPop	1	Female
8	12	1	Wol+	w1118	wMelPop	1	Female
8	13	1	Wol+	w1118	wMelPop	1	Female
8	13	1	Wol+	w1118	wMelPop	1	Female
8	14	1	Wol+	w1118	wMelPop	1	Female
8	14	1	Wol+	w1118	wMelPop	1	Female
8	14	1	Wol+	w1118	wMelPop	1	Female
8	15	1	Wol+	w1118	wMelPop	1	Female
8	16	1	Wol+	w1118	wMelPop	1	Female
8	16	1	Wol+	w1118	wMelPop	1	Female
8	18	1	Wol+	w1118	wMelPop	1	Female
9	12	1	Wol+	w1118	wMelPop	1	Female
9	12	1	Wol+	w1118	wMelPop	1	Female
9	13	1	Wol+	w1118	wMelPop	1	Female
9	13	1	Wol+	w1118	wMelPop	1	Female
9	17	1	Wol+	w1118	wMelPop	1	Female
9	17	1	Wol+	w1118	wMelPop	1	Female
9	18	1	Wol+	w1118	wMelPop	1	Female
9	23	1	Wol+	w1118	wMelPop	1	Female
9	38	1	Wol+	w1118	wMelPop	1	Female
9	48	1	Wol+	w1118	wMelPop	1	Female
10	13	1	Wol+	w1118	wMelPop	1	Female
10	17	1	Wol+	w1118	wMelPop	1	Female
10	19	1	Wol+	w1118	wMelPop	1	Female
10	23	1	Wol+	w1118	wMelPop	1	Female
10	25	1	Wol+	w1118	wMelPop	1	Female
10	25	1	Wol+	w1118	wMelPop	1	Female
10	27	1	Wol+	w1118	wMelPop	1	Female
10	35	1	Wol+	w1118	wMelPop	1	Female
10	37	1	Wol+	w1118	wMelPop	1	Female
10	51	0	Wol+	w1118	wMelPop	1	Female
1	13	1	Wol+	iso	wMelPop	11	Female
1	14	1	Wol+	iso	wMelPop	11	Female
1	14	1	Wol+	iso	wMelPop	11	Female
1	14	1	Wol+	iso	wMelPop	11	Female
1	15	1	Wol+	iso	wMelPop	11	Female
1	15	1	Wol+	iso	wMelPop	11	Female
1	16	1	Wol+	iso	wMelPop	11	Female
1	16	1	Wol+	iso	wMelPop	11	Female
1	34	1	Wol+	iso	wMelPop	11	Female
1	48	1	Wol+	iso	wMelPop	11	Female
2	13	1	Wol+	iso	wMelPop	11	Female
2	14	1	Wol+	iso	wMelPop	11	Female
2	16	1	Wol+	iso	wMelPop	11	Female
2	20	1	Wol+	iso	wMelPop	11	Female
2	23	1	Wol+	iso	wMelPop	11	Female
2	41	1	Wol+	iso	wMelPop	11	Female
2	42	1	Wol+	iso	wMelPop	11	Female
2	49	1	Wol+	iso	wMelPop	11	Female
2	51	0	Wol+	iso	wMelPop	11	Female
2	51	0	Wol+	iso	wMelPop	11	Female
3	13	1	Wol+	iso	wMelPop	11	Female
3	13	1	Wol+	iso	wMelPop	11	Female
3	13	1	Wol+	iso	wMelPop	11	Female
3	15	1	Wol+	iso	wMelPop	11	Female
3	15	1	Wol+	iso	wMelPop	11	Female
3	16	1	Wol+	iso	wMelPop	11	Female
3	23	1	Wol+	iso	wMelPop	11	Female
3	42	1	Wol+	iso	wMelPop	11	Female
3	51	0	Wol+	iso	wMelPop	11	Female
3	51	0	Wol+	iso	wMelPop	11	Female
4	13	1	Wol+	iso	wMelPop	11	Female
4	13	1	Wol+	iso	wMelPop	11	Female
4	15	1	Wol+	iso	wMelPop	11	Female
4	19	1	Wol+	iso	wMelPop	11	Female
4	37	1	Wol+	iso	wMelPop	11	Female
4	38	1	Wol+	iso	wMelPop	11	Female
4	42	1	Wol+	iso	wMelPop	11	Female
4	48	1	Wol+	iso	wMelPop	11	Female
4	51	0	Wol+	iso	wMelPop	11	Female
4	51	0	Wol+	iso	wMelPop	11	Female
5	13	1	Wol+	iso	wMelPop	11	Female
5	17	1	Wol+	iso	wMelPop	11	Female
5	18	1	Wol+	iso	wMelPop	11	Female
5	19	1	Wol+	iso	wMelPop	11	Female
5	25	1	Wol+	iso	wMelPop	11	Female
5	25	1	Wol+	iso	wMelPop	11	Female
5	29	1	Wol+	iso	wMelPop	11	Female
5	51	0	Wol+	iso	wMelPop	11	Female
5	51	0	Wol+	iso	wMelPop	11	Female
5	51	0	Wol+	iso	wMelPop	11	Female
6	13	1	Wol+	iso	wMelPop	11	Female
6	13	1	Wol+	iso	wMelPop	11	Female
6	13	1	Wol+	iso	wMelPop	11	Female
6	14	1	Wol+	iso	wMelPop	11	Female
6	16	1	Wol+	iso	wMelPop	11	Female
6	18	1	Wol+	iso	wMelPop	11	Female
6	21	1	Wol+	iso	wMelPop	11	Female
6	25	1	Wol+	iso	wMelPop	11	Female
6	47	1	Wol+	iso	wMelPop	11	Female
6	51	0	Wol+	iso	wMelPop	11	Female
7	12	1	Wol+	iso	wMelPop	11	Female
7	12	1	Wol+	iso	wMelPop	11	Female
7	12	1	Wol+	iso	wMelPop	11	Female
7	13	1	Wol+	iso	wMelPop	11	Female
7	13	1	Wol+	iso	wMelPop	11	Female
7	13	1	Wol+	iso	wMelPop	11	Female
7	13	1	Wol+	iso	wMelPop	11	Female
7	51	0	Wol+	iso	wMelPop	11	Female
7	51	0	Wol+	iso	wMelPop	11	Female
7	51	0	Wol+	iso	wMelPop	11	Female
8	13	1	Wol+	iso	wMelPop	11	Female
8	13	1	Wol+	iso	wMelPop	11	Female
8	15	1	Wol+	iso	wMelPop	11	Female
8	23	1	Wol+	iso	wMelPop	11	Female
8	28	1	Wol+	iso	wMelPop	11	Female
8	28	1	Wol+	iso	wMelPop	11	Female
8	40	1	Wol+	iso	wMelPop	11	Female
8	51	0	Wol+	iso	wMelPop	11	Female
8	51	0	Wol+	iso	wMelPop	11	Female
8	51	0	Wol+	iso	wMelPop	11	Female
9	16	1	Wol+	iso	wMelPop	11	Female
9	16	1	Wol+	iso	wMelPop	11	Female
9	17	1	Wol+	iso	wMelPop	11	Female
9	42	1	Wol+	iso	wMelPop	11	Female
9	46	1	Wol+	iso	wMelPop	11	Female
9	51	1	Wol+	iso	wMelPop	11	Female
9	51	0	Wol+	iso	wMelPop	11	Female
9	51	0	Wol+	iso	wMelPop	11	Female
9	51	0	Wol+	iso	wMelPop	11	Female
9	51	0	Wol+	iso	wMelPop	11	Female
10	13	1	Wol+	iso	wMelPop	11	Female
10	13	1	Wol+	iso	wMelPop	11	Female
10	37	1	Wol+	iso	wMelPop	11	Female
10	48	1	Wol+	iso	wMelPop	11	Female
10	49	1	Wol+	iso	wMelPop	11	Female
10	50	1	Wol+	iso	wMelPop	11	Female
10	51	0	Wol+	iso	wMelPop	11	Female
10	51	0	Wol+	iso	wMelPop	11	Female
10	51	0	Wol+	iso	wMelPop	11	Female
10	51	0	Wol+	iso	wMelPop	11	Female
1	6	1	Wol+	w1118	wMelPop	12	Female
1	9	1	Wol+	w1118	wMelPop	12	Female
1	9	1	Wol+	w1118	wMelPop	12	Female
1	10	1	Wol+	w1118	wMelPop	12	Female
1	10	1	Wol+	w1118	wMelPop	12	Female
1	15	1	Wol+	w1118	wMelPop	12	Female
1	19	1	Wol+	w1118	wMelPop	12	Female
1	37	1	Wol+	w1118	wMelPop	12	Female
1	38	1	Wol+	w1118	wMelPop	12	Female
1	51	0	Wol+	w1118	wMelPop	12	Female
2	6	1	Wol+	w1118	wMelPop	12	Female
2	9	1	Wol+	w1118	wMelPop	12	Female
2	13	1	Wol+	w1118	wMelPop	12	Female
2	13	1	Wol+	w1118	wMelPop	12	Female
2	13	1	Wol+	w1118	wMelPop	12	Female
2	14	1	Wol+	w1118	wMelPop	12	Female
2	20	1	Wol+	w1118	wMelPop	12	Female
2	51	0	Wol+	w1118	wMelPop	12	Female
2	51	0	Wol+	w1118	wMelPop	12	Female
2	51	0	Wol+	w1118	wMelPop	12	Female
3	6	1	Wol+	w1118	wMelPop	12	Female
3	10	1	Wol+	w1118	wMelPop	12	Female
3	13	1	Wol+	w1118	wMelPop	12	Female
3	13	1	Wol+	w1118	wMelPop	12	Female
3	16	1	Wol+	w1118	wMelPop	12	Female
3	17	1	Wol+	w1118	wMelPop	12	Female
3	20	1	Wol+	w1118	wMelPop	12	Female
3	22	1	Wol+	w1118	wMelPop	12	Female
3	38	1	Wol+	w1118	wMelPop	12	Female
3	42	1	Wol+	w1118	wMelPop	12	Female
4	7	1	Wol+	w1118	wMelPop	12	Female
4	11	1	Wol+	w1118	wMelPop	12	Female
4	13	1	Wol+	w1118	wMelPop	12	Female
4	13	1	Wol+	w1118	wMelPop	12	Female
4	16	1	Wol+	w1118	wMelPop	12	Female
4	16	1	Wol+	w1118	wMelPop	12	Female
4	16	1	Wol+	w1118	wMelPop	12	Female
4	39	1	Wol+	w1118	wMelPop	12	Female
4	43	1	Wol+	w1118	wMelPop	12	Female
4	51	0	Wol+	w1118	wMelPop	12	Female
5	10	1	Wol+	w1118	wMelPop	12	Female
5	13	1	Wol+	w1118	wMelPop	12	Female
5	13	1	Wol+	w1118	wMelPop	12	Female
5	14	1	Wol+	w1118	wMelPop	12	Female
5	17	1	Wol+	w1118	wMelPop	12	Female
5	17	1	Wol+	w1118	wMelPop	12	Female
5	19	1	Wol+	w1118	wMelPop	12	Female
5	20	1	Wol+	w1118	wMelPop	12	Female
5	29	1	Wol+	w1118	wMelPop	12	Female
5	51	0	Wol+	w1118	wMelPop	12	Female
6	2	1	Wol+	w1118	wMelPop	12	Female
6	13	1	Wol+	w1118	wMelPop	12	Female
6	13	1	Wol+	w1118	wMelPop	12	Female
6	14	1	Wol+	w1118	wMelPop	12	Female
6	19	1	Wol+	w1118	wMelPop	12	Female
6	29	1	Wol+	w1118	wMelPop	12	Female
6	40	1	Wol+	w1118	wMelPop	12	Female
6	42	1	Wol+	w1118	wMelPop	12	Female
6	51	0	Wol+	w1118	wMelPop	12	Female
6	51	0	Wol+	w1118	wMelPop	12	Female
7	7	1	Wol+	w1118	wMelPop	12	Female
7	13	1	Wol+	w1118	wMelPop	12	Female
7	13	1	Wol+	w1118	wMelPop	12	Female
7	13	1	Wol+	w1118	wMelPop	12	Female
7	16	1	Wol+	w1118	wMelPop	12	Female
7	17	1	Wol+	w1118	wMelPop	12	Female
7	17	1	Wol+	w1118	wMelPop	12	Female
7	18	1	Wol+	w1118	wMelPop	12	Female
7	18	1	Wol+	w1118	wMelPop	12	Female
7	29	1	Wol+	w1118	wMelPop	12	Female
8	11	1	Wol+	w1118	wMelPop	12	Female
8	14	1	Wol+	w1118	wMelPop	12	Female
8	15	1	Wol+	w1118	wMelPop	12	Female
8	16	1	Wol+	w1118	wMelPop	12	Female
8	16	1	Wol+	w1118	wMelPop	12	Female
8	16	1	Wol+	w1118	wMelPop	12	Female
8	17	1	Wol+	w1118	wMelPop	12	Female
8	24	1	Wol+	w1118	wMelPop	12	Female
8	51	0	Wol+	w1118	wMelPop	12	Female
8	51	0	Wol+	w1118	wMelPop	12	Female
9	2	1	Wol+	w1118	wMelPop	12	Female
9	6	1	Wol+	w1118	wMelPop	12	Female
9	13	1	Wol+	w1118	wMelPop	12	Female
9	14	1	Wol+	w1118	wMelPop	12	Female
9	20	1	Wol+	w1118	wMelPop	12	Female
9	25	1	Wol+	w1118	wMelPop	12	Female
9	32	1	Wol+	w1118	wMelPop	12	Female
9	38	1	Wol+	w1118	wMelPop	12	Female
9	51	0	Wol+	w1118	wMelPop	12	Female
9	51	0	Wol+	w1118	wMelPop	12	Female
10	11	1	Wol+	w1118	wMelPop	12	Female
10	11	1	Wol+	w1118	wMelPop	12	Female
10	14	1	Wol+	w1118	wMelPop	12	Female
10	15	1	Wol+	w1118	wMelPop	12	Female
10	15	1	Wol+	w1118	wMelPop	12	Female
10	19	1	Wol+	w1118	wMelPop	12	Female
10	27	1	Wol+	w1118	wMelPop	12	Female
10	32	1	Wol+	w1118	wMelPop	12	Female
10	39	1	Wol+	w1118	wMelPop	12	Female
10	51	0	Wol+	w1118	wMelPop	12	Female
1	10	1	Wol+	w1118	wMelPop	2	Female
1	14	1	Wol+	w1118	wMelPop	2	Female
1	14	1	Wol+	w1118	wMelPop	2	Female
1	14	1	Wol+	w1118	wMelPop	2	Female
1	14	1	Wol+	w1118	wMelPop	2	Female
1	14	1	Wol+	w1118	wMelPop	2	Female
1	15	1	Wol+	w1118	wMelPop	2	Female
1	15	1	Wol+	w1118	wMelPop	2	Female
1	16	1	Wol+	w1118	wMelPop	2	Female
1	23	1	Wol+	w1118	wMelPop	2	Female
2	9	1	Wol+	w1118	wMelPop	2	Female
2	11	1	Wol+	w1118	wMelPop	2	Female
2	11	1	Wol+	w1118	wMelPop	2	Female
2	13	1	Wol+	w1118	wMelPop	2	Female
2	13	1	Wol+	w1118	wMelPop	2	Female
2	13	1	Wol+	w1118	wMelPop	2	Female
2	14	1	Wol+	w1118	wMelPop	2	Female
2	15	1	Wol+	w1118	wMelPop	2	Female
2	15	1	Wol+	w1118	wMelPop	2	Female
2	15	1	Wol+	w1118	wMelPop	2	Female
3	9	1	Wol+	w1118	wMelPop	2	Female
3	11	1	Wol+	w1118	wMelPop	2	Female
3	13	1	Wol+	w1118	wMelPop	2	Female
3	13	1	Wol+	w1118	wMelPop	2	Female
3	13	1	Wol+	w1118	wMelPop	2	Female
3	13	1	Wol+	w1118	wMelPop	2	Female
3	13	1	Wol+	w1118	wMelPop	2	Female
3	16	1	Wol+	w1118	wMelPop	2	Female
3	16	1	Wol+	w1118	wMelPop	2	Female
3	51	0	Wol+	w1118	wMelPop	2	Female
4	13	1	Wol+	w1118	wMelPop	2	Female
4	13	1	Wol+	w1118	wMelPop	2	Female
4	13	1	Wol+	w1118	wMelPop	2	Female
4	14	1	Wol+	w1118	wMelPop	2	Female
4	14	1	Wol+	w1118	wMelPop	2	Female
4	14	1	Wol+	w1118	wMelPop	2	Female
4	15	1	Wol+	w1118	wMelPop	2	Female
4	15	1	Wol+	w1118	wMelPop	2	Female
4	26	1	Wol+	w1118	wMelPop	2	Female
4	29	1	Wol+	w1118	wMelPop	2	Female
5	10	1	Wol+	w1118	wMelPop	2	Female
5	10	1	Wol+	w1118	wMelPop	2	Female
5	10	1	Wol+	w1118	wMelPop	2	Female
5	11	1	Wol+	w1118	wMelPop	2	Female
5	13	1	Wol+	w1118	wMelPop	2	Female
5	13	1	Wol+	w1118	wMelPop	2	Female
5	13	1	Wol+	w1118	wMelPop	2	Female
5	15	1	Wol+	w1118	wMelPop	2	Female
5	16	1	Wol+	w1118	wMelPop	2	Female
5	23	1	Wol+	w1118	wMelPop	2	Female
6	13	1	Wol+	w1118	wMelPop	2	Female
6	13	1	Wol+	w1118	wMelPop	2	Female
6	13	1	Wol+	w1118	wMelPop	2	Female
6	13	1	Wol+	w1118	wMelPop	2	Female
6	13	1	Wol+	w1118	wMelPop	2	Female
6	16	1	Wol+	w1118	wMelPop	2	Female
6	16	1	Wol+	w1118	wMelPop	2	Female
6	19	1	Wol+	w1118	wMelPop	2	Female
6	33	1	Wol+	w1118	wMelPop	2	Female
6	51	0	Wol+	w1118	wMelPop	2	Female
7	13	1	Wol+	w1118	wMelPop	2	Female
7	13	1	Wol+	w1118	wMelPop	2	Female
7	13	1	Wol+	w1118	wMelPop	2	Female
7	15	1	Wol+	w1118	wMelPop	2	Female
7	18	1	Wol+	w1118	wMelPop	2	Female
7	22	1	Wol+	w1118	wMelPop	2	Female
7	23	1	Wol+	w1118	wMelPop	2	Female
7	27	1	Wol+	w1118	wMelPop	2	Female
7	46	1	Wol+	w1118	wMelPop	2	Female
7	51	0	Wol+	w1118	wMelPop	2	Female
8	9	1	Wol+	w1118	wMelPop	2	Female
8	13	1	Wol+	w1118	wMelPop	2	Female
8	15	1	Wol+	w1118	wMelPop	2	Female
8	16	1	Wol+	w1118	wMelPop	2	Female
8	16	1	Wol+	w1118	wMelPop	2	Female
8	18	1	Wol+	w1118	wMelPop	2	Female
8	19	1	Wol+	w1118	wMelPop	2	Female
8	23	1	Wol+	w1118	wMelPop	2	Female
8	32	1	Wol+	w1118	wMelPop	2	Female
8	33	1	Wol+	w1118	wMelPop	2	Female
9	7	1	Wol+	w1118	wMelPop	2	Female
9	13	1	Wol+	w1118	wMelPop	2	Female
9	15	1	Wol+	w1118	wMelPop	2	Female
9	15	1	Wol+	w1118	wMelPop	2	Female
9	15	1	Wol+	w1118	wMelPop	2	Female
9	20	1	Wol+	w1118	wMelPop	2	Female
9	21	1	Wol+	w1118	wMelPop	2	Female
9	25	1	Wol+	w1118	wMelPop	2	Female
9	39	1	Wol+	w1118	wMelPop	2	Female
9	51	0	Wol+	w1118	wMelPop	2	Female
10	13	1	Wol+	w1118	wMelPop	2	Female
10	16	1	Wol+	w1118	wMelPop	2	Female
10	18	1	Wol+	w1118	wMelPop	2	Female
10	22	1	Wol+	w1118	wMelPop	2	Female
10	25	1	Wol+	w1118	wMelPop	2	Female
10	30	1	Wol+	w1118	wMelPop	2	Female
10	33	1	Wol+	w1118	wMelPop	2	Female
10	39	1	Wol+	w1118	wMelPop	2	Female
10	51	0	Wol+	w1118	wMelPop	2	Female
10	51	0	Wol+	w1118	wMelPop	2	Female
