# Supplementary material for: Mutualism Breakdown by Amplification of Wolbachia Genes
Source: PLoS Biol. 2015 Feb 10;13(2):e1002065. doi: 10.1371/journal.pbio.1002065 (PMC4323108; doi:10.1371/journal.pbio.1002065)
Supplement: S19 Data — (XLSX) [file pbio.1002065.s019.xlsx]

## Sheet: Sheet1
Selection	Generation	Replicate	Relative WD0513
HIGH to LOW	17	1	7.46426
HIGH to LOW	17	1	8.45614
HIGH to LOW	17	1	9.12611
HIGH to LOW	17	1	9.74728
HIGH to LOW	17	1	10.091
HIGH to LOW	17	1	10.3747
HIGH to LOW	17	1	11.0043
HIGH to LOW	17	1	11.1967
HIGH to LOW	17	2	9.44794
HIGH to LOW	17	2	10.8905
HIGH to LOW	17	2	11.7127
HIGH to LOW	17	2	12.2101
HIGH to LOW	17	2	13.9288
HIGH to LOW	17	2	14.3701
HIGH to LOW	17	2	14.7741
HIGH to LOW	17	3	7.78124
HIGH to LOW	17	3	8.28212
HIGH to LOW	17	3	8.45614
HIGH to LOW	17	3	8.75435
HIGH to LOW	17	3	9.18959
HIGH to LOW	17	3	9.25351
HIGH to LOW	17	3	10.1612
HIGH to LOW	17	3	10.8153
HIGH to LOW	19	1	7.43844
HIGH to LOW	19	1	7.6211
HIGH to LOW	19	1	8.02777
HIGH to LOW	19	1	8.81524
HIGH to LOW	19	1	8.90737
HIGH to LOW	19	2	6.43081
HIGH to LOW	19	2	7.91725
HIGH to LOW	19	2	8.63383
HIGH to LOW	19	2	8.78474
HIGH to LOW	19	2	9.48074
HIGH to LOW	19	3	7.34876
HIGH to LOW	19	3	7.54228
HIGH to LOW	19	3	8.11168
HIGH to LOW	19	3	10.126
HIGH to LOW	19	3	10.7779
HIGH to LOW	20	1	7.80825
HIGH to LOW	20	1	8.78474
HIGH to LOW	20	1	8.81524
HIGH to LOW	20	1	8.87655
HIGH to LOW	20	1	9.22149
HIGH to LOW	20	2	6.19026
HIGH to LOW	20	2	6.47554
HIGH to LOW	20	2	6.84476
HIGH to LOW	20	2	7.31065
HIGH to LOW	20	2	9.12611
HIGH to LOW	20	3	6.34227
HIGH to LOW	20	3	6.58873
HIGH to LOW	20	3	9.00047
HIGH to LOW	20	3	9.91766
HIGH to LOW	20	3	11.6722
HIGH to LOW	21	1	4.14106
HIGH to LOW	21	1	4.53154
HIGH to LOW	21	1	4.54727
HIGH to LOW	21	1	5.61778
HIGH to LOW	21	1	5.85634
HIGH to LOW	21	1	6.56593
HIGH to LOW	21	1	7.4127
HIGH to LOW	21	1	9.12611
HIGH to LOW	21	2	5.40764
HIGH to LOW	21	2	5.52127
HIGH to LOW	21	2	5.61778
HIGH to LOW	21	2	5.91755
HIGH to LOW	21	2	6.06287
HIGH to LOW	21	2	7.13543
HIGH to LOW	21	2	7.38706
HIGH to LOW	21	2	7.56846
HIGH to LOW	21	3	5.11594
HIGH to LOW	21	3	6.04189
HIGH to LOW	21	3	6.38639
HIGH to LOW	21	3	6.63456
HIGH to LOW	21	3	7.31065
HIGH to LOW	21	3	7.4127
HIGH to LOW	21	3	7.86257
HIGH to LOW	21	3	9.67995
HIGH to LOW	22	1	4.61381
HIGH to LOW	22	1	4.97935
HIGH to LOW	22	1	5.29987
HIGH to LOW	22	1	5.33674
HIGH to LOW	22	1	7.56037
HIGH to LOW	22	2	5.50582
HIGH to LOW	22	2	6.52491
HIGH to LOW	22	2	7.36639
HIGH to LOW	22	3	4.89381
HIGH to LOW	22	3	5.62151
HIGH to LOW	22	3	6.36852
HIGH to LOW	22	3	7.26497
HIGH to LOW	22	3	8.43248
HIGH to LOW	22	3	8.97528
HIGH to LOW	23	1	5.65685
HIGH to LOW	23	1	5.73582
HIGH to LOW	23	1	6.12623
HIGH to LOW	23	2	5.67649
HIGH to LOW	23	2	5.71598
HIGH to LOW	23	2	7.18506
HIGH to LOW	23	3	6.47554
HIGH to LOW	23	3	6.6116
HIGH to LOW	23	3	7.54228
HIGH to LOW	24	1	5.48313
HIGH to LOW	24	1	8.1681
HIGH to LOW	24	1	8.69388
HIGH to LOW	24	2	5.77572
HIGH to LOW	24	2	6.27667
HIGH to LOW	24	2	6.47554
HIGH to LOW	24	3	6.38639
HIGH to LOW	24	3	7.43844
HIGH to LOW	24	3	7.88986
HIGH to LOW	25	1	4.95883
HIGH to LOW	25	1	6.40856
HIGH to LOW	25	1	6.79748
HIGH to LOW	25	2	5.89708
HIGH to LOW	25	2	5.93809
HIGH to LOW	25	2	5.93809
HIGH to LOW	25	3	8.36868
HIGH to LOW	25	3	8.69388
HIGH to LOW	25	3	8.75435
HIGH to LOW	26	1	3.05252
HIGH to LOW	26	1	4.80654
HIGH to LOW	26	1	6.65759
HIGH to LOW	26	2	6.56593
HIGH to LOW	26	2	8.31087
HIGH to LOW	26	2	8.75435
HIGH to LOW	26	3	7.59474
HIGH to LOW	26	3	8.39773
HIGH to LOW	26	3	8.54452
LOW to HIGH	17	1	4.90754
LOW to HIGH	17	1	4.90754
LOW to HIGH	17	1	5.18736
LOW to HIGH	17	1	5.29636
LOW to HIGH	17	1	5.63728
LOW to HIGH	17	1	5.83608
LOW to HIGH	17	1	5.95871
LOW to HIGH	17	1	7.4127
LOW to HIGH	17	2	3.02095
LOW to HIGH	17	2	3.47016
LOW to HIGH	17	2	3.56771
LOW to HIGH	17	2	3.86375
LOW to HIGH	17	2	4.06992
LOW to HIGH	17	2	5.18736
LOW to HIGH	17	2	5.29636
LOW to HIGH	17	2	5.42642
LOW to HIGH	17	3	3.39874
LOW to HIGH	17	3	3.86375
LOW to HIGH	17	3	3.94493
LOW to HIGH	17	3	4.19887
LOW to HIGH	17	3	4.50023
LOW to HIGH	19	1	5.67649
LOW to HIGH	19	1	7.91725
LOW to HIGH	19	1	7.94474
LOW to HIGH	19	1	7.94474
LOW to HIGH	19	1	8.90737
LOW to HIGH	19	2	4.92458
LOW to HIGH	19	2	5.0806
LOW to HIGH	19	2	6.08392
LOW to HIGH	19	2	6.40856
LOW to HIGH	19	2	6.47554
LOW to HIGH	19	3	5.31474
LOW to HIGH	19	3	5.50217
LOW to HIGH	19	3	5.85634
LOW to HIGH	19	3	5.93809
LOW to HIGH	20	1	8.4855
LOW to HIGH	20	1	9.22149
LOW to HIGH	20	1	9.31787
LOW to HIGH	20	1	10.126
LOW to HIGH	20	1	11.5115
LOW to HIGH	20	2	4.89056
LOW to HIGH	20	2	5.79577
LOW to HIGH	20	2	5.91755
LOW to HIGH	20	2	6.49802
LOW to HIGH	20	2	7.6211
LOW to HIGH	20	3	5.54044
LOW to HIGH	20	3	5.73582
LOW to HIGH	20	3	6.40856
LOW to HIGH	20	3	6.54322
LOW to HIGH	20	3	6.79748
LOW to HIGH	21	1	7.46426
LOW to HIGH	21	1	7.86257
LOW to HIGH	21	1	8.05564
LOW to HIGH	21	1	8.60395
LOW to HIGH	21	1	9.48074
LOW to HIGH	21	1	9.51366
LOW to HIGH	21	1	11.3137
LOW to HIGH	21	1	11.432
LOW to HIGH	21	2	4.94168
LOW to HIGH	21	2	5.67649
LOW to HIGH	21	2	6.49802
LOW to HIGH	21	2	6.86852
LOW to HIGH	21	2	7.01285
LOW to HIGH	21	2	7.23503
LOW to HIGH	21	2	9.12611
LOW to HIGH	21	2	9.54669
LOW to HIGH	21	3	3.32879
LOW to HIGH	21	3	4.83998
LOW to HIGH	21	3	5.87667
LOW to HIGH	21	3	6.08392
LOW to HIGH	21	3	7.26015
LOW to HIGH	21	3	7.38706
LOW to HIGH	21	3	7.72749
LOW to HIGH	21	3	7.97232
LOW to HIGH	22	1	7.36639
LOW to HIGH	22	1	7.62616
LOW to HIGH	22	1	7.92251
LOW to HIGH	22	1	8.34526
LOW to HIGH	22	1	8.34526
LOW to HIGH	22	1	9.58619
LOW to HIGH	22	1	10.2033
LOW to HIGH	22	1	10.9356
LOW to HIGH	22	2	6.25911
LOW to HIGH	22	2	6.63896
LOW to HIGH	22	2	6.89694
LOW to HIGH	22	2	7.52117
LOW to HIGH	22	2	7.62616
LOW to HIGH	22	3	5.94204
LOW to HIGH	22	3	6.17294
LOW to HIGH	22	3	7.09084
LOW to HIGH	22	3	7.44338
LOW to HIGH	22	3	8.2019
LOW to HIGH	22	3	8.43248
LOW to HIGH	22	3	8.46176
LOW to HIGH	23	1	12.4235
LOW to HIGH	23	1	13.1775
LOW to HIGH	23	1	13.5479
LOW to HIGH	23	2	7.49018
LOW to HIGH	23	2	7.72749
LOW to HIGH	23	2	9.44794
LOW to HIGH	23	3	8.45614
LOW to HIGH	23	3	9.81508
LOW to HIGH	23	3	10.1965
LOW to HIGH	24	1	10.9663
LOW to HIGH	24	1	12.1678
LOW to HIGH	24	1	12.8171
LOW to HIGH	24	2	10.091
LOW to HIGH	24	2	11.6722
LOW to HIGH	24	2	12.9511
LOW to HIGH	24	3	7.3615
LOW to HIGH	24	3	10.091
LOW to HIGH	24	3	12.1257
LOW to HIGH	25	1	10.8905
LOW to HIGH	25	1	12.3377
LOW to HIGH	25	1	12.9511
LOW to HIGH	25	2	9.00047
LOW to HIGH	25	2	10.091
LOW to HIGH	25	2	11.6318
LOW to HIGH	25	3	9.28563
LOW to HIGH	25	3	9.84915
LOW to HIGH	25	3	10.3031
LOW to HIGH	26	1	7.26015
LOW to HIGH	26	1	11.6318
LOW to HIGH	26	1	11.9174
LOW to HIGH	26	2	9.74728
LOW to HIGH	26	2	10.3747
LOW to HIGH	26	2	12.2101
LOW to HIGH	26	3	9.57983
LOW to HIGH	26	3	9.91766
LOW to HIGH	26	3	10.4107
