# Supplementary material for: Mutualism Breakdown by Amplification of Wolbachia Genes
Source: PLoS Biol. 2015 Feb 10;13(2):e1002065. doi: 10.1371/journal.pbio.1002065 (PMC4323108; doi:10.1371/journal.pbio.1002065)
Supplement: S21 Data — (XLS) [file pbio.1002065.s021.xls]

## Sheet: h3r
Replicate (vial number)	Time (day)	Status (1-dead; 0-alive)	Wolbachia_status	Wolbachia_variant	Selection_line	Direction_of_the_selection	Sex
1	11	1	Wol+	wMelPop	high copy line 3	forward	Female
1	17	1	Wol+	wMelPop	high copy line 3	forward	Female
1	17	1	Wol+	wMelPop	high copy line 3	forward	Female
1	17	1	Wol+	wMelPop	high copy line 3	forward	Female
1	17	1	Wol+	wMelPop	high copy line 3	forward	Female
1	18	1	Wol+	wMelPop	high copy line 3	forward	Female
1	18	1	Wol+	wMelPop	high copy line 3	forward	Female
1	18	1	Wol+	wMelPop	high copy line 3	forward	Female
1	18	1	Wol+	wMelPop	high copy line 3	forward	Female
1	19	1	Wol+	wMelPop	high copy line 3	forward	Female
2	14	1	Wol+	wMelPop	high copy line 3	forward	Female
2	15	1	Wol+	wMelPop	high copy line 3	forward	Female
2	15	1	Wol+	wMelPop	high copy line 3	forward	Female
2	17	1	Wol+	wMelPop	high copy line 3	forward	Female
2	17	1	Wol+	wMelPop	high copy line 3	forward	Female
2	17	1	Wol+	wMelPop	high copy line 3	forward	Female
2	17	1	Wol+	wMelPop	high copy line 3	forward	Female
2	18	1	Wol+	wMelPop	high copy line 3	forward	Female
2	18	1	Wol+	wMelPop	high copy line 3	forward	Female
2	21	1	Wol+	wMelPop	high copy line 3	forward	Female
3	15	1	Wol+	wMelPop	high copy line 3	forward	Female
3	15	1	Wol+	wMelPop	high copy line 3	forward	Female
3	16	1	Wol+	wMelPop	high copy line 3	forward	Female
3	17	1	Wol+	wMelPop	high copy line 3	forward	Female
3	17	1	Wol+	wMelPop	high copy line 3	forward	Female
3	17	1	Wol+	wMelPop	high copy line 3	forward	Female
3	17	1	Wol+	wMelPop	high copy line 3	forward	Female
3	17	1	Wol+	wMelPop	high copy line 3	forward	Female
3	18	1	Wol+	wMelPop	high copy line 3	forward	Female
3	19	1	Wol+	wMelPop	high copy line 3	forward	Female
4	15	1	Wol+	wMelPop	high copy line 3	forward	Female
4	15	1	Wol+	wMelPop	high copy line 3	forward	Female
4	15	1	Wol+	wMelPop	high copy line 3	forward	Female
4	15	1	Wol+	wMelPop	high copy line 3	forward	Female
4	15	1	Wol+	wMelPop	high copy line 3	forward	Female
4	16	1	Wol+	wMelPop	high copy line 3	forward	Female
4	17	1	Wol+	wMelPop	high copy line 3	forward	Female
4	18	1	Wol+	wMelPop	high copy line 3	forward	Female
4	18	1	Wol+	wMelPop	high copy line 3	forward	Female
4	18	1	Wol+	wMelPop	high copy line 3	forward	Female
5	15	1	Wol+	wMelPop	high copy line 3	forward	Female
5	15	1	Wol+	wMelPop	high copy line 3	forward	Female
5	16	1	Wol+	wMelPop	high copy line 3	forward	Female
5	17	1	Wol+	wMelPop	high copy line 3	forward	Female
5	17	1	Wol+	wMelPop	high copy line 3	forward	Female
5	17	1	Wol+	wMelPop	high copy line 3	forward	Female
5	18	1	Wol+	wMelPop	high copy line 3	forward	Female
5	18	1	Wol+	wMelPop	high copy line 3	forward	Female
5	18	1	Wol+	wMelPop	high copy line 3	forward	Female
5	18	1	Wol+	wMelPop	high copy line 3	forward	Female
6	16	1	Wol+	wMelPop	high copy line 3	forward	Female
6	16	1	Wol+	wMelPop	high copy line 3	forward	Female
6	17	1	Wol+	wMelPop	high copy line 3	forward	Female
6	17	1	Wol+	wMelPop	high copy line 3	forward	Female
6	17	1	Wol+	wMelPop	high copy line 3	forward	Female
6	18	1	Wol+	wMelPop	high copy line 3	forward	Female
6	18	1	Wol+	wMelPop	high copy line 3	forward	Female
6	18	1	Wol+	wMelPop	high copy line 3	forward	Female
6	18	1	Wol+	wMelPop	high copy line 3	forward	Female
6	19	1	Wol+	wMelPop	high copy line 3	forward	Female
1	11	1	Wol+	wMelPop	high copy line 3	reverse	Female
1	17	1	Wol+	wMelPop	high copy line 3	reverse	Female
1	17	1	Wol+	wMelPop	high copy line 3	reverse	Female
1	17	1	Wol+	wMelPop	high copy line 3	reverse	Female
1	18	1	Wol+	wMelPop	high copy line 3	reverse	Female
1	18	1	Wol+	wMelPop	high copy line 3	reverse	Female
1	18	1	Wol+	wMelPop	high copy line 3	reverse	Female
1	19	1	Wol+	wMelPop	high copy line 3	reverse	Female
1	20	1	Wol+	wMelPop	high copy line 3	reverse	Female
1	21	1	Wol+	wMelPop	high copy line 3	reverse	Female
2	16	1	Wol+	wMelPop	high copy line 3	reverse	Female
2	16	1	Wol+	wMelPop	high copy line 3	reverse	Female
2	16	1	Wol+	wMelPop	high copy line 3	reverse	Female
2	16	1	Wol+	wMelPop	high copy line 3	reverse	Female
2	16	1	Wol+	wMelPop	high copy line 3	reverse	Female
2	16	1	Wol+	wMelPop	high copy line 3	reverse	Female
2	17	1	Wol+	wMelPop	high copy line 3	reverse	Female
2	18	1	Wol+	wMelPop	high copy line 3	reverse	Female
2	18	1	Wol+	wMelPop	high copy line 3	reverse	Female
2	18	1	Wol+	wMelPop	high copy line 3	reverse	Female
3	17	1	Wol+	wMelPop	high copy line 3	reverse	Female
3	17	1	Wol+	wMelPop	high copy line 3	reverse	Female
3	17	1	Wol+	wMelPop	high copy line 3	reverse	Female
3	17	1	Wol+	wMelPop	high copy line 3	reverse	Female
3	18	1	Wol+	wMelPop	high copy line 3	reverse	Female
3	18	1	Wol+	wMelPop	high copy line 3	reverse	Female
3	18	1	Wol+	wMelPop	high copy line 3	reverse	Female
3	19	1	Wol+	wMelPop	high copy line 3	reverse	Female
3	19	1	Wol+	wMelPop	high copy line 3	reverse	Female
3	20	1	Wol+	wMelPop	high copy line 3	reverse	Female
4	7	1	Wol+	wMelPop	high copy line 3	reverse	Female
4	17	1	Wol+	wMelPop	high copy line 3	reverse	Female
4	18	1	Wol+	wMelPop	high copy line 3	reverse	Female
4	18	1	Wol+	wMelPop	high copy line 3	reverse	Female
4	18	1	Wol+	wMelPop	high copy line 3	reverse	Female
4	19	1	Wol+	wMelPop	high copy line 3	reverse	Female
4	20	1	Wol+	wMelPop	high copy line 3	reverse	Female
4	21	1	Wol+	wMelPop	high copy line 3	reverse	Female
4	22	1	Wol+	wMelPop	high copy line 3	reverse	Female
5	18	1	Wol+	wMelPop	high copy line 3	reverse	Female
5	19	1	Wol+	wMelPop	high copy line 3	reverse	Female
5	20	1	Wol+	wMelPop	high copy line 3	reverse	Female
5	20	1	Wol+	wMelPop	high copy line 3	reverse	Female
5	21	1	Wol+	wMelPop	high copy line 3	reverse	Female
5	21	1	Wol+	wMelPop	high copy line 3	reverse	Female
5	21	1	Wol+	wMelPop	high copy line 3	reverse	Female
5	21	1	Wol+	wMelPop	high copy line 3	reverse	Female
5	21	1	Wol+	wMelPop	high copy line 3	reverse	Female
5	24	1	Wol+	wMelPop	high copy line 3	reverse	Female
6	14	1	Wol+	wMelPop	high copy line 3	reverse	Female
6	14	1	Wol+	wMelPop	high copy line 3	reverse	Female
6	16	1	Wol+	wMelPop	high copy line 3	reverse	Female
6	16	1	Wol+	wMelPop	high copy line 3	reverse	Female
6	17	1	Wol+	wMelPop	high copy line 3	reverse	Female
6	17	1	Wol+	wMelPop	high copy line 3	reverse	Female
6	17	1	Wol+	wMelPop	high copy line 3	reverse	Female
6	18	1	Wol+	wMelPop	high copy line 3	reverse	Female
6	19	1	Wol+	wMelPop	high copy line 3	reverse	Female
6	19	1	Wol+	wMelPop	high copy line 3	reverse	Female
