# Supplementary material for: Mutualism Breakdown by Amplification of Wolbachia Genes
Source: PLoS Biol. 2015 Feb 10;13(2):e1002065. doi: 10.1371/journal.pbio.1002065 (PMC4323108; doi:10.1371/journal.pbio.1002065)
Supplement: S23 Data — (XLS) [file pbio.1002065.s023.xls]

## Sheet: Fig. 1B
copy number (WD0513 relative abundance)	median time to death (days)
11	17
11	20
2	60
1	74
11	11
11	12
2	25
1	47
12	20
11	20
2	66
1	74.5
13	14
12	14
2	29
1	47
7	28
2	56.5
2	14
10	30
4.5	17
9	13
4.5	17.5
9	13
