# Supplementary material for: Mutualism Breakdown by Amplification of Wolbachia Genes
Source: PLoS Biol. 2015 Feb 10;13(2):e1002065. doi: 10.1371/journal.pbio.1002065 (PMC4323108; doi:10.1371/journal.pbio.1002065)
Supplement: S24 Data — (XLSX) [file pbio.1002065.s024.xlsx]

## Sheet: Sheet1
Selection line	Selection	Generation	WD0513 relative copy number
High copy line 3	+	26	13.0864
High copy line 3	+	26	11.7533
High copy line 3	+	26	10.3388
High copy line 3	-	31a	4.62675
High copy line 3	-	31a	4.53154
High copy line 3	-	31a	6.6116
High copy line 3	-	31a	4
High copy line 3	-	31a	4.40762
High copy line 3	-	31a	4.11245
High copy line 3	-	31a	7.01285
High copy line 3	-	31a	4.12673
High copy line 3	-	31a	4.19887
High copy line 3	-	31a	4.25748
High copy line 3	-	31b	4.14106
High copy line 3	-	31b	3.97237
High copy line 3	-	31b	4.48466
High copy line 3	-	31b	4.30198
High copy line 3	-	31b	5.04551
High copy line 3	-	31b	4.78991
High copy line 3	-	31b	4.34694
High copy line 3	-	31b	4
High copy line 3	-	31b	3.82378
High copy line 3	-	31b	4.51586
High copy line 3	+	31	9.48074
High copy line 3	+	31	8.78474
High copy line 3	+	31	9.54669
High copy line 3	+	31	8.81524
Low copy line 3	+	26	7.23503
Low copy line 3	+	26	6.36429
Low copy line 3	+	26	6.12623
Low copy line 3	-	31	2.07053
Low copy line 3	-	31	2.09217
Low copy line 3	-	31	2.75108
Low copy line 3	-	31	1.89868
Low copy line 3	-	31	2.47084
Low copy line 3	-	31	2.46229
Low copy line 3	-	31	2.12874
Low copy line 3	-	31	2.65737
Low copy line 3	-	31	3.32879
Low copy line 3	-	31	2.77984
Low copy line 3	+	31	4.45369
Low copy line 3	+	31	4.14106
Low copy line 3	+	31	4.64282
Low copy line 2	+	26	2.68514
Low copy line 2	+	26	1.92519
Low copy line 2	+	26	2.41162
Low copy line 2	-	31	2.33755
Low copy line 2	-	31	2.50533
Low copy line 2	-	31	2.33755
Low copy line 2	-	31	1.94531
Low copy line 2	-	31	1.90528
Low copy line 2	-	31	2.37841
Low copy line 2	-	31	1.79627
Low copy line 2	-	31	1.94531
Low copy line 2	-	31	2.12138
Low copy line 2	+	31	1.73508
Low copy line 2	+	31	2.20381
Low copy line 2	+	31	1.97931
