# Supplementary material for: Mutualism Breakdown by Amplification of Wolbachia Genes
Source: PLoS Biol. 2015 Feb 10;13(2):e1002065. doi: 10.1371/journal.pbio.1002065 (PMC4323108; doi:10.1371/journal.pbio.1002065)
Supplement: S25 Data — (XLSX) [file pbio.1002065.s025.xlsx]

## Sheet: Sheet1
Wolbachia line	WD0513 relative copy number
wMelCS_b	0.895025
wMelCS_b	1.10445
wMelCS_b	1.08674
wMelCS_b	1.07923
wMelCS_b	0.868541
wMelCS_b	1.04729
wMelCS_b	1.02101
wMelCS_b	0.935191
wMelCS_b	0.959264
w1118 wMelPop	2.10429
w1118 wMelPop	1.96337
w1118 wMelPop	1.97703
w1118 wMelPop	5.50217
w1118 wMelPop	2.08012
w1118 wMelPop	1.89211
w1118 wMelPop	5.84283
w1118 wMelPop	2.10916
w1118 wMelPop	6.09095
w1118 wMelPop	2.91467
iso wMelPop	5.31474
iso wMelPop	10.6787
iso wMelPop	7.9264
iso wMelPop	7.6564
iso wMelPop	6.90034
iso wMelPop	6.04887
iso wMelPop	7.96312
iso wMelPop	11.6318
iso wMelPop	8.59402
Original Popcorn Line (OPL	1.10445
Original Popcorn Line (OPL	1.09177
Original Popcorn Line (OPL	0.965936
Original Popcorn Line (OPL	0.872564
Original Popcorn Line (OPL	1.07177
Original Popcorn Line (OPL	1.08423
Original Popcorn Line (OPL	0.920188
Original Popcorn Line (OPL	1.15402
Original Popcorn Line (OPL	1.01631
Original Popcorn Line (OPL	1.08423
