# Supplementary material for: Mutualism Breakdown by Amplification of Wolbachia Genes
Source: PLoS Biol. 2015 Feb 10;13(2):e1002065. doi: 10.1371/journal.pbio.1002065 (PMC4323108; doi:10.1371/journal.pbio.1002065)
Supplement: S26 Data — (XLS) [file pbio.1002065.s026.xls]

## Sheet: Fig
Replicate (vial number)	Time (day)	Status (1-dead; 0-alive)	Wolbachia_status	Mother	Octomom_copy_number	Sex
1	39	1	Wol-	iso	-	Female
1	40	1	Wol-	iso	-	Female
1	46	1	Wol-	iso	-	Female
1	47	1	Wol-	iso	-	Female
1	48	1	Wol-	iso	-	Female
1	49	1	Wol-	iso	-	Female
1	49	1	Wol-	iso	-	Female
1	52	1	Wol-	iso	-	Female
1	53	1	Wol-	iso	-	Female
1	53	1	Wol-	iso	-	Female
2	8	1	Wol-	iso	-	Female
2	36	1	Wol-	iso	-	Female
2	41	1	Wol-	iso	-	Female
2	48	1	Wol-	iso	-	Female
2	49	1	Wol-	iso	-	Female
2	49	1	Wol-	iso	-	Female
2	49	1	Wol-	iso	-	Female
2	49	1	Wol-	iso	-	Female
2	53	1	Wol-	iso	-	Female
2	54	1	Wol-	iso	-	Female
3	8	1	Wol-	iso	-	Female
3	9	1	Wol-	iso	-	Female
3	45	1	Wol-	iso	-	Female
3	50	1	Wol-	iso	-	Female
3	53	1	Wol-	iso	-	Female
3	53	1	Wol-	iso	-	Female
3	53	1	Wol-	iso	-	Female
3	54	1	Wol-	iso	-	Female
3	54	1	Wol-	iso	-	Female
3	55	1	Wol-	iso	-	Female
4	33	1	Wol-	iso	-	Female
4	36	1	Wol-	iso	-	Female
4	42	1	Wol-	iso	-	Female
4	49	1	Wol-	iso	-	Female
4	49	1	Wol-	iso	-	Female
4	49	1	Wol-	iso	-	Female
4	50	1	Wol-	iso	-	Female
4	50	1	Wol-	iso	-	Female
4	50	1	Wol-	iso	-	Female
4	53	1	Wol-	iso	-	Female
5	45	1	Wol-	iso	-	Female
5	48	1	Wol-	iso	-	Female
5	49	1	Wol-	iso	-	Female
5	50	1	Wol-	iso	-	Female
5	51	1	Wol-	iso	-	Female
5	51	1	Wol-	iso	-	Female
5	51	1	Wol-	iso	-	Female
5	52	1	Wol-	iso	-	Female
5	52	1	Wol-	iso	-	Female
5	52	1	Wol-	iso	-	Female
6	41	1	Wol-	iso	-	Female
6	48	1	Wol-	iso	-	Female
6	50	1	Wol-	iso	-	Female
6	51	1	Wol-	iso	-	Female
6	52	1	Wol-	iso	-	Female
6	52	1	Wol-	iso	-	Female
6	53	1	Wol-	iso	-	Female
6	53	1	Wol-	iso	-	Female
6	54	1	Wol-	iso	-	Female
6	54	1	Wol-	iso	-	Female
7	38	1	Wol-	iso	-	Female
7	49	1	Wol-	iso	-	Female
7	50	1	Wol-	iso	-	Female
7	50	1	Wol-	iso	-	Female
7	50	1	Wol-	iso	-	Female
7	50	1	Wol-	iso	-	Female
7	50	1	Wol-	iso	-	Female
7	51	1	Wol-	iso	-	Female
7	51	1	Wol-	iso	-	Female
7	54	1	Wol-	iso	-	Female
8	51	1	Wol-	iso	-	Female
8	53	1	Wol-	iso	-	Female
8	54	1	Wol-	iso	-	Female
8	54	1	Wol-	iso	-	Female
8	54	1	Wol-	iso	-	Female
8	55	1	Wol-	iso	-	Female
8	55	1	Wol-	iso	-	Female
8	55	1	Wol-	iso	-	Female
8	55	1	Wol-	iso	-	Female
8	57	1	Wol-	iso	-	Female
9	39	1	Wol-	iso	-	Female
9	52	1	Wol-	iso	-	Female
9	53	1	Wol-	iso	-	Female
9	54	1	Wol-	iso	-	Female
9	55	1	Wol-	iso	-	Female
9	55	1	Wol-	iso	-	Female
9	55	1	Wol-	iso	-	Female
9	55	1	Wol-	iso	-	Female
9	55	1	Wol-	iso	-	Female
9	55	1	Wol-	iso	-	Female
10	49	1	Wol-	iso	-	Female
10	50	1	Wol-	iso	-	Female
10	50	1	Wol-	iso	-	Female
10	51	1	Wol-	iso	-	Female
10	51	1	Wol-	iso	-	Female
10	54	1	Wol-	iso	-	Female
10	54	1	Wol-	iso	-	Female
10	57	1	Wol-	iso	-	Female
10	57	1	Wol-	iso	-	Female
10	57	1	Wol-	iso	-	Female
1	36	1	Wol+	OPL	1	Female
1	42	1	Wol+	OPL	1	Female
1	45	1	Wol+	OPL	1	Female
1	48	1	Wol+	OPL	1	Female
1	49	1	Wol+	OPL	1	Female
1	50	1	Wol+	OPL	1	Female
1	50	1	Wol+	OPL	1	Female
1	51	1	Wol+	OPL	1	Female
1	53	1	Wol+	OPL	1	Female
1	55	1	Wol+	OPL	1	Female
2	47	1	Wol+	OPL	1	Female
2	48	1	Wol+	OPL	1	Female
2	48	1	Wol+	OPL	1	Female
2	48	1	Wol+	OPL	1	Female
2	48	1	Wol+	OPL	1	Female
2	48	1	Wol+	OPL	1	Female
2	48	1	Wol+	OPL	1	Female
2	49	1	Wol+	OPL	1	Female
2	50	1	Wol+	OPL	1	Female
2	50	1	Wol+	OPL	1	Female
3	44	1	Wol+	OPL	1	Female
3	44	1	Wol+	OPL	1	Female
3	44	1	Wol+	OPL	1	Female
3	47	1	Wol+	OPL	1	Female
3	48	1	Wol+	OPL	1	Female
3	49	1	Wol+	OPL	1	Female
3	49	1	Wol+	OPL	1	Female
3	49	1	Wol+	OPL	1	Female
3	53	1	Wol+	OPL	1	Female
3	53	1	Wol+	OPL	1	Female
4	31	1	Wol+	OPL	1	Female
4	47	1	Wol+	OPL	1	Female
4	48	1	Wol+	OPL	1	Female
4	48	1	Wol+	OPL	1	Female
4	48	1	Wol+	OPL	1	Female
4	49	1	Wol+	OPL	1	Female
4	49	1	Wol+	OPL	1	Female
4	49	1	Wol+	OPL	1	Female
4	49	1	Wol+	OPL	1	Female
4	52	1	Wol+	OPL	1	Female
5	49	1	Wol+	OPL	1	Female
5	50	1	Wol+	OPL	1	Female
5	50	1	Wol+	OPL	1	Female
5	50	1	Wol+	OPL	1	Female
5	50	1	Wol+	OPL	1	Female
5	51	1	Wol+	OPL	1	Female
5	51	1	Wol+	OPL	1	Female
5	52	1	Wol+	OPL	1	Female
5	53	1	Wol+	OPL	1	Female
5	54	1	Wol+	OPL	1	Female
6	8	1	Wol+	OPL	1	Female
6	48	1	Wol+	OPL	1	Female
6	49	1	Wol+	OPL	1	Female
6	49	1	Wol+	OPL	1	Female
6	50	1	Wol+	OPL	1	Female
6	51	1	Wol+	OPL	1	Female
6	52	1	Wol+	OPL	1	Female
6	52	1	Wol+	OPL	1	Female
6	54	1	Wol+	OPL	1	Female
6	54	1	Wol+	OPL	1	Female
7	48	1	Wol+	OPL	1	Female
7	50	1	Wol+	OPL	1	Female
7	50	1	Wol+	OPL	1	Female
7	50	1	Wol+	OPL	1	Female
7	51	1	Wol+	OPL	1	Female
7	51	1	Wol+	OPL	1	Female
7	53	1	Wol+	OPL	1	Female
7	54	1	Wol+	OPL	1	Female
7	54	1	Wol+	OPL	1	Female
7	56	1	Wol+	OPL	1	Female
8	8	1	Wol+	OPL	1	Female
8	44	1	Wol+	OPL	1	Female
8	49	1	Wol+	OPL	1	Female
8	50	1	Wol+	OPL	1	Female
8	51	1	Wol+	OPL	1	Female
8	53	1	Wol+	OPL	1	Female
8	54	1	Wol+	OPL	1	Female
8	54	1	Wol+	OPL	1	Female
8	54	1	Wol+	OPL	1	Female
8	58	1	Wol+	OPL	1	Female
9	48	1	Wol+	OPL	1	Female
9	48	1	Wol+	OPL	1	Female
9	49	1	Wol+	OPL	1	Female
9	49	1	Wol+	OPL	1	Female
9	49	1	Wol+	OPL	1	Female
9	51	1	Wol+	OPL	1	Female
9	52	1	Wol+	OPL	1	Female
9	54	1	Wol+	OPL	1	Female
9	54	1	Wol+	OPL	1	Female
9	54	1	Wol+	OPL	1	Female
10	46	1	Wol+	OPL	1	Female
10	46	1	Wol+	OPL	1	Female
10	46	1	Wol+	OPL	1	Female
10	47	1	Wol+	OPL	1	Female
10	47	1	Wol+	OPL	1	Female
10	48	1	Wol+	OPL	1	Female
10	48	1	Wol+	OPL	1	Female
10	48	1	Wol+	OPL	1	Female
10	48	1	Wol+	OPL	1	Female
10	49	1	Wol+	OPL	1	Female
1	7	1	Wol+	wMelCS_b	1	Female
1	40	1	Wol+	wMelCS_b	1	Female
1	40	1	Wol+	wMelCS_b	1	Female
1	43	1	Wol+	wMelCS_b	1	Female
1	43	1	Wol+	wMelCS_b	1	Female
1	44	1	Wol+	wMelCS_b	1	Female
1	44	1	Wol+	wMelCS_b	1	Female
1	46	1	Wol+	wMelCS_b	1	Female
1	47	1	Wol+	wMelCS_b	1	Female
1	48	1	Wol+	wMelCS_b	1	Female
2	45	1	Wol+	wMelCS_b	1	Female
2	48	1	Wol+	wMelCS_b	1	Female
2	48	1	Wol+	wMelCS_b	1	Female
2	49	1	Wol+	wMelCS_b	1	Female
2	49	1	Wol+	wMelCS_b	1	Female
2	50	1	Wol+	wMelCS_b	1	Female
2	51	1	Wol+	wMelCS_b	1	Female
2	53	1	Wol+	wMelCS_b	1	Female
2	53	1	Wol+	wMelCS_b	1	Female
2	53	1	Wol+	wMelCS_b	1	Female
3	43	1	Wol+	wMelCS_b	1	Female
3	44	1	Wol+	wMelCS_b	1	Female
3	45	1	Wol+	wMelCS_b	1	Female
3	47	1	Wol+	wMelCS_b	1	Female
3	47	1	Wol+	wMelCS_b	1	Female
3	48	1	Wol+	wMelCS_b	1	Female
3	48	1	Wol+	wMelCS_b	1	Female
3	48	1	Wol+	wMelCS_b	1	Female
3	51	1	Wol+	wMelCS_b	1	Female
3	53	1	Wol+	wMelCS_b	1	Female
4	6	1	Wol+	wMelCS_b	1	Female
4	14	1	Wol+	wMelCS_b	1	Female
4	49	1	Wol+	wMelCS_b	1	Female
4	49	1	Wol+	wMelCS_b	1	Female
4	50	1	Wol+	wMelCS_b	1	Female
4	50	1	Wol+	wMelCS_b	1	Female
4	50	1	Wol+	wMelCS_b	1	Female
4	50	1	Wol+	wMelCS_b	1	Female
4	51	1	Wol+	wMelCS_b	1	Female
4	52	1	Wol+	wMelCS_b	1	Female
5	50	1	Wol+	wMelCS_b	1	Female
5	50	1	Wol+	wMelCS_b	1	Female
5	50	1	Wol+	wMelCS_b	1	Female
5	50	1	Wol+	wMelCS_b	1	Female
5	50	1	Wol+	wMelCS_b	1	Female
5	52	1	Wol+	wMelCS_b	1	Female
5	52	1	Wol+	wMelCS_b	1	Female
5	53	1	Wol+	wMelCS_b	1	Female
5	53	1	Wol+	wMelCS_b	1	Female
5	54	1	Wol+	wMelCS_b	1	Female
6	48	1	Wol+	wMelCS_b	1	Female
6	48	1	Wol+	wMelCS_b	1	Female
6	49	1	Wol+	wMelCS_b	1	Female
6	49	1	Wol+	wMelCS_b	1	Female
6	50	1	Wol+	wMelCS_b	1	Female
6	51	1	Wol+	wMelCS_b	1	Female
6	51	1	Wol+	wMelCS_b	1	Female
6	51	1	Wol+	wMelCS_b	1	Female
6	52	1	Wol+	wMelCS_b	1	Female
6	53	1	Wol+	wMelCS_b	1	Female
7	8	1	Wol+	wMelCS_b	1	Female
7	44	1	Wol+	wMelCS_b	1	Female
7	44	1	Wol+	wMelCS_b	1	Female
7	44	1	Wol+	wMelCS_b	1	Female
7	44	1	Wol+	wMelCS_b	1	Female
7	45	1	Wol+	wMelCS_b	1	Female
7	48	1	Wol+	wMelCS_b	1	Female
7	49	1	Wol+	wMelCS_b	1	Female
7	50	1	Wol+	wMelCS_b	1	Female
7	55	1	Wol+	wMelCS_b	1	Female
8	49	1	Wol+	wMelCS_b	1	Female
8	49	1	Wol+	wMelCS_b	1	Female
8	49	1	Wol+	wMelCS_b	1	Female
8	49	1	Wol+	wMelCS_b	1	Female
8	49	1	Wol+	wMelCS_b	1	Female
8	49	1	Wol+	wMelCS_b	1	Female
8	49	1	Wol+	wMelCS_b	1	Female
8	51	1	Wol+	wMelCS_b	1	Female
8	52	1	Wol+	wMelCS_b	1	Female
8	53	1	Wol+	wMelCS_b	1	Female
9	48	1	Wol+	wMelCS_b	1	Female
9	49	1	Wol+	wMelCS_b	1	Female
9	49	1	Wol+	wMelCS_b	1	Female
9	50	1	Wol+	wMelCS_b	1	Female
9	50	1	Wol+	wMelCS_b	1	Female
9	50	1	Wol+	wMelCS_b	1	Female
9	51	1	Wol+	wMelCS_b	1	Female
9	51	1	Wol+	wMelCS_b	1	Female
9	53	1	Wol+	wMelCS_b	1	Female
9	56	1	Wol+	wMelCS_b	1	Female
10	41	1	Wol+	wMelCS_b	1	Female
10	44	1	Wol+	wMelCS_b	1	Female
10	45	1	Wol+	wMelCS_b	1	Female
10	45	1	Wol+	wMelCS_b	1	Female
10	45	1	Wol+	wMelCS_b	1	Female
10	49	1	Wol+	wMelCS_b	1	Female
10	49	1	Wol+	wMelCS_b	1	Female
10	50	1	Wol+	wMelCS_b	1	Female
10	52	1	Wol+	wMelCS_b	1	Female
10	53	1	Wol+	wMelCS_b	1	Female
