# Supplementary material for: Mutualism Breakdown by Amplification of Wolbachia Genes
Source: PLoS Biol. 2015 Feb 10;13(2):e1002065. doi: 10.1371/journal.pbio.1002065 (PMC4323108; doi:10.1371/journal.pbio.1002065)
Supplement: S27 Data — (XLS) [file pbio.1002065.s027.xls]

## Sheet: Arkusz1
wMel Variant	wsp	RpoD	WD0505	WD0506/WD0515	WD0507	WD0508	WD0509	WD0510	WD0511	WD0512	WD0513	WD0514	WD0519
wMelCS_b	0.674493	0.761515	1.01958	0.940791	1.05655		1.04126	0.869633	0.822273		0.855595		0.994224
wMelCS_b	0.81519	1.0757	1.19599	1.05921	0.500355	0.569066	1	1.29909	0.943453	1.05458	1	1.1569	1.00578
wMelCS_b	0.871682	1.08318	0.911739	0.926829	0.841493	0.614152	0.972655	0.926785	1.20806	0.595979	0.943874		2.03963
wMelCS_b	0.934246	1.04387	0.618361	0.709898		2.08012	1.89649	0.864565	1.135	1	1.2156		0.732031
wMelCS_b	1.06575	1.25871	1.10195	1.19755		1.94981	1.56736	1.07322	1.26812	0.689362	1.05458	0.577627	0.951522
wMelCS_b	1.21157	0.572472	0.880052	0.862799	1.34353	1	0.622725	0.805539	0.890501	2.42559	1.20303	1.71993
wMelCS_b	1.2718	0.956129	0.980421	1.43057	0.943453	1.4871		1.46792	1.05655	0.502316
wMelCS_b	1.33349	0.951721	1.24782	1.27473	1.26082	0.733313	0.886791	1.13729	0.806282	1.03766		0.843096	1.97016
wMelPop	0.7398	0.953922	1.09041	2.18618	4.55575	6.29119	7.63873	5.81851	6.75532	6.23332	3.14196	2.04478	0.572353
wMelPop	0.746669	0.992136	1.44853	2.2263	4.88274	4.04414	6.3496	6.21403	7.22346	6.41597	3.96778	1.81422	0.463822
wMelPop	0.764122	0.830438	0.812747	1.40381	2.45268	6.56593	4.08405	3.22812	5.90808	4.84557		1.98241	0.459555
wMelPop	0.787421	0.789281	0.921322	2.02367	4.25067	4.9818	6.33495	5.03332	6.00441	7.11074	4.29205	1.78523	0.654429
wMelPop	0.906602	0.908743	1.26473	1.75433	3.56612	6.00362	5.19335	5.26542	5.52519	6.82108	5.06888		0.448022
wMelPop	0.927793	0.838148	0.991166	2.49959	3.6159	7.74537	7.14368	5.36874	7.24017	6.9163			0.600808
wMelPop	0.971672	0.869712	1.10485	2.16387	5.68709	5.95527	6.9323	6.71746	5.99055	7.85349	5.40764	1.87911	0.83411
wMelPop	0.976172	1.05113	1.0633	1.86705	3.2815	7.67855	6.32033	4.70012	5.66741	6.07689	4.83998	1.39959	0.660505
